# Supplementary material for: catena-Poly[[[bis­(thio­urea-κS)cadmium]-di-μ-thio­cyanato-κ2 N:S;κ2 S:N] dihydrate]
Source: Acta Crystallogr Sect E Struct Rep Online. 2012 Jul 10;68(Pt 8):m1051–2. doi: 10.1107/S1600536812030267 (PMC3414119; doi:10.1107/S1600536812030267)
Supplement: Supplementary file 1 [file e-68-m1051-sup1.cif]

##############################################################################
#                                                                            #
# This CIF contains the data in a paper accepted for publication in          #
# Acta Crystallographica Section E. It conforms to the requirements of       #
# Notes for Authors for Acta Crystallographica Section E, and has been       #
# peer reviewed under the auspices of the IUCr Commission on Journals.       #
#                                                                            #
# Full details of the Crystallographic Information File format               #
# are given in the paper "The Crystallographic Information File (CIF):       #
# a New Standard Archive File for Crystallography" by S. R. Hall, F. H.      #
# Allen and I. D. Brown [Acta Cryst. (1991), A47, 655-685].                  #
#                                                                            #
# The current version of the core CIF dictionary is obtainable from          #
# ftp://ftp.iucr.org/pub/cif_core.dic.                                       #
#                                                                            #
# Software is freely available for graphical display of the structure(s)     #
# in this CIF. For information consult the CIF software page                 #
# http://www.iucr.org/resources/cif/software.                                #
#                                                                            #
# This file may be used for bona fide research purposes within the           #
# scientific community so long as proper attribution is given to the journal # 
# article from which it was obtained.                                        #
#                                                                            #
##############################################################################
data_I
_audit_creation_method     'WinGX routine CIF_UPDATE'
_audit_conform_dict_name     cif_core.dic
_audit_conform_dict_version     2.4
_chemical_name_systematic
;
<i>catena</i>-Poly[[[bis(thiourea-\k<i>S</i>)cadmium]-di-\m-thiocyanato-
\k^2^<i>N</i>:<i>S</i>;\k^2^<i>S</i>:<i>N</i>] dihydrate]
;
_chemical_formula_moiety     'C4 H8 Cd N6 S4, 2(H2 O)'
_chemical_formula_sum     'C4 H12 Cd N6 O2 S4'
_chemical_formula_iupac     '[Cd (N C S)2 (C H4 N2 S)2], 2H2 O'
_chemical_formula_weight     416.84
_chemical_melting_point     460
_symmetry_cell_setting     triclinic
_symmetry_space_group_name_H-M     'P -1'
_symmetry_space_group_name_Hall     '-P 1'
loop_
    _symmetry_equiv_pos_as_xyz
    'x, y, z'
    '-x, -y, -z'
_cell_length_a     5.8533(3)
_cell_length_b     7.3527(3)
_cell_length_c     8.8630(4)
_cell_angle_alpha     73.413(4)
_cell_angle_beta     76.926(4)
_cell_angle_gamma     88.856(4)
_cell_volume     355.69(3)
_cell_formula_units_Z     1
_cell_measurement_reflns_used     4676
_cell_measurement_theta_min     2.8881
_cell_measurement_theta_max     33.7604
_cell_measurement_temperature     293(2)
_exptl_crystal_description     block
_exptl_crystal_colour     colourless
_exptl_crystal_size_max     0.53
_exptl_crystal_size_mid     0.42
_exptl_crystal_size_min     0.23
_exptl_crystal_density_diffrn     1.946
_exptl_crystal_density_method     'not measured'
_exptl_crystal_F_000     206
_exptl_absorpt_coefficient_mu     2.121
_exptl_absorpt_correction_type     analytical
_exptl_absorpt_process_details
;
[CrysAlis PRO (Oxford Diffraction, 2008), based on expressions derived
by
Clark & Reid (1995)]
;
_exptl_absorpt_correction_T_min     0.558
_exptl_absorpt_correction_T_max     0.725
_exptl_special_details
;
CrysAlisPro, (Oxford Diffraction, 2008).
Analytical numeric absorption correction using a multifaceted crystal model
based on expressions derived by (Clark & Reid, 1995).
;
_diffrn_ambient_temperature     293(2)
_diffrn_radiation_type     MoK\a
_diffrn_radiation_wavelength     0.71073
_diffrn_radiation_monochromator     graphite
_diffrn_measurement_device_type     'Oxford Diffraction KM-4-CCD'
_diffrn_measurement_method     \w-scan
_diffrn_reflns_number     7642
_diffrn_reflns_av_R_equivalents     0.0362
_diffrn_reflns_theta_min     2.89
_diffrn_reflns_theta_max     31
_diffrn_reflns_theta_full     31
_diffrn_measured_fraction_theta_max     1
_diffrn_measured_fraction_theta_full     1
_diffrn_reflns_limit_h_min     -8
_diffrn_reflns_limit_h_max     8
_diffrn_reflns_limit_k_min     -10
_diffrn_reflns_limit_k_max     10
_diffrn_reflns_limit_l_min     -12
_diffrn_reflns_limit_l_max     12
_refine_special_details
;
Refinement of <i>F</i>^2^ against ALL reflections. The weighted <i>R</i>-factor
<i>wR</i> and goodness of fit <i>S</i> are based on <i>F</i>^2^, conventional
<i>R</i>-factors <i>R</i> are based on <i>F</i>, with <i>F</i> set to zero for
negative <i>F</i>^2^. The threshold expression of <i>F</i>^2^ >
2\s(<i>F</i>^2^) is used only for calculating <i>R</i>-factors(gt) <i>etc</i>.
and is not relevant to the choice of reflections for refinement.
<i>R</i>-factors based on <i>F</i>^2^ are statistically about twice as large
as those based on <i>F</i>, and <i>R</i>- factors based on ALL data will be
even larger.
;
_reflns_number_total     2268
_reflns_number_gt     1985
_reflns_threshold_expression     I>2\s(I)
_refine_ls_structure_factor_coef     Fsqd
_refine_ls_matrix_type     full
_refine_ls_R_factor_all     0.0362
_refine_ls_R_factor_gt     0.0281
_refine_ls_wR_factor_gt     0.0584
_refine_ls_wR_factor_ref     0.0623
_refine_ls_goodness_of_fit_ref     1.05
_refine_ls_restrained_S_all     1.05
_refine_ls_number_reflns     2268
_refine_ls_number_parameters     85
_refine_ls_number_restraints     3
_refine_ls_hydrogen_treatment     mixed
_refine_ls_weighting_scheme     calc
_refine_ls_weighting_details
                 'calc w=1/[\s^2^(Fo^2^)+(0.0266P)^2^] where P=(Fo^2^+2Fc^2^)/3'
_atom_sites_solution_hydrogens     geom
_atom_sites_solution_primary     direct
_atom_sites_solution_secondary     difmap
_refine_ls_shift/su_max     0
_refine_ls_shift/su_mean     0
_refine_diff_density_max     0.47
_refine_diff_density_min     -0.512
_refine_ls_extinction_method     none
loop_
    _atom_type_symbol
    _atom_type_description
    _atom_type_scat_dispersion_real
    _atom_type_scat_dispersion_imag
    _atom_type_scat_source
    C C 0.0033 0.0016 'International Tables Vol C Tables 4.2.6.8 and 6.1.1.4'
    H H 0 0 'International Tables Vol C Tables 4.2.6.8 and 6.1.1.4'
    Cd Cd -0.8075 1.2024 'International Tables Vol C Tables 4.2.6.8 and 6.1.1.4'
    N N 0.0061 0.0033 'International Tables Vol C Tables 4.2.6.8 and 6.1.1.4'
    O O 0.0106 0.006 'International Tables Vol C Tables 4.2.6.8 and 6.1.1.4'
    S S 0.1246 0.1234 'International Tables Vol C Tables 4.2.6.8 and 6.1.1.4'
_computing_data_collection     'CrysAlis PRO (Oxford Diffraction, 2008)'
_computing_cell_refinement     'CrysAlis PRO (Oxford Diffraction, 2008)'
_computing_data_reduction     'CrysAlis PRO (Oxford Diffraction, 2008)'
_computing_structure_solution     'SHELXS97 (Sheldrick, 2008)'
_computing_structure_refinement     'SHELXL97 (Sheldrick, 2008)'
_computing_molecular_graphics
;
ORTEP-3 (Farrugia, 1997) and Mercury (Macrae <i>et al.</i>,
2006)
;
_computing_publication_material
;
WinGX (Farrugia, 1999) and publCIF (Westrip, 2010)
;
loop_
    _atom_site_type_symbol
    _atom_site_label
    _atom_site_fract_x
    _atom_site_fract_y
    _atom_site_fract_z
    _atom_site_U_iso_or_equiv
    _atom_site_adp_type
    _atom_site_calc_flag
    _atom_site_refinement_flags
    _atom_site_occupancy
    _atom_site_symmetry_multiplicity
    _atom_site_disorder_assembly
    _atom_site_disorder_group
    Cd Cd1 0.5 0.5 0 0.03082(8) Uani d S 1 2 . .
    S S1 0.24899(10) 0.38566(9) 0.30122(7) 0.03890(15) Uani d . 1 1 . .
    S S2 0.25651(10) 0.82898(8) -0.03961(7) 0.03377(13) Uani d . 1 1 . .
    N N1 0.6502(3) 0.3430(3) 0.3988(3) 0.0424(5) Uani d . 1 1 . .
    H H1A 0.7326 0.2965 0.4686 0.051 Uiso calc R 1 1 . .
    H H1B 0.7155 0.4193 0.3061 0.051 Uiso calc R 1 1 . .
    N N2 0.3288(4) 0.1803(3) 0.5771(3) 0.0481(6) Uani d . 1 1 . .
    H H2A 0.4141 0.1352 0.6452 0.058 Uiso calc R 1 1 . .
    H H2B 0.1813 0.1488 0.6023 0.058 Uiso calc R 1 1 . .
    N N3 -0.1946(3) 0.6528(3) 0.0619(3) 0.0391(5) Uani d . 1 1 . .
    C C1 0.4240(4) 0.2975(3) 0.4340(3) 0.0321(5) Uani d . 1 1 . .
    C C2 -0.0091(4) 0.7257(3) 0.0194(3) 0.0281(4) Uani d . 1 1 . .
    O O1 0.1962(4) 0.9249(3) 0.3133(2) 0.0524(5) Uani d D 1 1 . .
    H H1C 0.216(7) 0.902(5) 0.229(3) 0.079 Uiso d D 1 1 . .
    H H1D 0.193(7) 1.038(3) 0.296(4) 0.079 Uiso d D 1 1 . .
loop_
    _atom_site_aniso_label
    _atom_site_aniso_U_11
    _atom_site_aniso_U_22
    _atom_site_aniso_U_33
    _atom_site_aniso_U_12
    _atom_site_aniso_U_13
    _atom_site_aniso_U_23
    Cd1 0.02632(12) 0.03241(13) 0.03125(13) -0.00184(9) -0.00529(9) -0.00613(10)
    S1 0.0255(3) 0.0545(4) 0.0282(3) 0.0010(3) -0.0048(2) 0.0002(3)
    S2 0.0298(3) 0.0265(3) 0.0402(3) -0.0021(2) -0.0038(2) -0.0050(2)
    N1 0.0333(10) 0.0557(13) 0.0361(11) -0.0005(10) -0.0120(9) -0.0065(10)
    N2 0.0454(12) 0.0560(13) 0.0333(11) -0.0053(11) -0.0110(10) 0.0044(10)
    N3 0.0330(10) 0.0371(11) 0.0500(13) -0.0009(9) -0.0106(9) -0.0158(10)
    C1 0.0357(12) 0.0316(11) 0.0295(11) 0.0009(9) -0.0074(9) -0.0100(9)
    C2 0.0335(11) 0.0264(10) 0.0266(10) 0.0050(9) -0.0101(9) -0.0088(8)
    O1 0.0662(13) 0.0522(11) 0.0412(11) -0.0028(11) -0.0197(10) -0.0113(10)
_geom_special_details
;
All s.u.'s (except the s.u. in the dihedral angle between two l.s. planes) are
estimated using the full covariance matrix. The cell s.u.'s are taken into
account individually in the estimation of s.u.'s in distances, angles and
torsion angles; correlations between s.u.'s in cell parameters are only used
when they are defined by crystal symmetry. An approximate (isotropic)
treatment of cell s.u.'s is used for estimating s.u.'s involving l.s. planes.
;
loop_
    _geom_bond_atom_site_label_1
    _geom_bond_atom_site_label_2
    _geom_bond_site_symmetry_2
    _geom_bond_distance
    _geom_bond_publ_flag
    Cd1 N3 1_655 2.3734(19) ?
    Cd1 N3 2_565 2.3734(19) ?
    Cd1 S1 . 2.6431(6) ?
    Cd1 S1 2_665 2.6431(6) ?
    Cd1 S2 2_665 2.7585(6) ?
    Cd1 S2 . 2.7585(6) ?
    S1 C1 . 1.714(2) ?
    S2 C2 . 1.649(2) ?
    N1 C1 . 1.317(3) ?
    N1 H1A . 0.86 ?
    N1 H1B . 0.86 ?
    N2 C1 . 1.318(3) ?
    N2 H2A . 0.86 ?
    N2 H2B . 0.86 ?
    N3 C2 . 1.154(3) ?
    N3 Cd1 1_455 2.3734(19) ?
    O1 H1C . 0.797(17) ?
    O1 H1D . 0.805(17) ?
loop_
    _geom_angle_atom_site_label_1
    _geom_angle_atom_site_label_2
    _geom_angle_atom_site_label_3
    _geom_angle_site_symmetry_1
    _geom_angle_site_symmetry_3
    _geom_angle
    _geom_angle_publ_flag
    N3 Cd1 N3 1_655 2_565 180 ?
    N3 Cd1 S1 1_655 . 95.01(6) ?
    N3 Cd1 S1 2_565 . 84.99(6) ?
    N3 Cd1 S1 1_655 2_665 84.99(6) ?
    N3 Cd1 S1 2_565 2_665 95.01(6) ?
    S1 Cd1 S1 . 2_665 180 ?
    N3 Cd1 S2 1_655 2_665 89.81(5) ?
    N3 Cd1 S2 2_565 2_665 90.19(5) ?
    S1 Cd1 S2 . 2_665 92.043(19) ?
    S1 Cd1 S2 2_665 2_665 87.957(19) ?
    N3 Cd1 S2 1_655 . 90.19(5) ?
    N3 Cd1 S2 2_565 . 89.81(5) ?
    S1 Cd1 S2 . . 87.957(19) ?
    S1 Cd1 S2 2_665 . 92.043(19) ?
    S2 Cd1 S2 2_665 . 180.00(3) ?
    C1 S1 Cd1 . . 111.15(8) ?
    C2 S2 Cd1 . . 96.75(7) ?
    C1 N1 H1A . . 120 ?
    C1 N1 H1B . . 120 ?
    H1A N1 H1B . . 120 ?
    C1 N2 H2A . . 120 ?
    C1 N2 H2B . . 120 ?
    H2A N2 H2B . . 120 ?
    C2 N3 Cd1 . 1_455 148.15(19) ?
    N1 C1 N2 . . 118.6(2) ?
    N1 C1 S1 . . 122.51(18) ?
    N2 C1 S1 . . 118.87(18) ?
    N3 C2 S2 . . 179.5(2) ?
    H1C O1 H1D . . 108(3) ?
loop_
    _geom_torsion_atom_site_label_1
    _geom_torsion_atom_site_label_2
    _geom_torsion_atom_site_label_3
    _geom_torsion_atom_site_label_4
    _geom_torsion_site_symmetry_1
    _geom_torsion_site_symmetry_2
    _geom_torsion_site_symmetry_3
    _geom_torsion_site_symmetry_4
    _geom_torsion
    _geom_torsion_publ_flag
    N3 Cd1 S1 C1 1_655 . . . -43.20(10) ?
    N3 Cd1 S1 C1 2_565 . . . 136.80(10) ?
    S2 Cd1 S1 C1 2_665 . . . 46.79(9) ?
    S2 Cd1 S1 C1 . . . . -133.21(9) ?
    N3 Cd1 S2 C2 1_655 . . . -149.19(10) ?
    N3 Cd1 S2 C2 2_565 . . . 30.81(10) ?
    S1 Cd1 S2 C2 . . . . -54.18(8) ?
    S1 Cd1 S2 C2 2_665 . . . 125.82(8) ?
    Cd1 S1 C1 N1 . . . . 22.3(2) ?
    Cd1 S1 C1 N2 . . . . -157.98(17) ?
loop_
    _geom_hbond_atom_site_label_D
    _geom_hbond_atom_site_label_H
    _geom_hbond_atom_site_label_A
    _geom_hbond_site_symmetry_A
    _geom_hbond_distance_DH
    _geom_hbond_distance_HA
    _geom_hbond_distance_DA
    _geom_hbond_angle_DHA
    N1 H1A O1 2_666 0.86 2.26 3.049(3) 153
    N1 H1B N3 1_655 0.86 2.3 3.147(3) 167
    N2 H2A O1 2_666 0.86 2.4 3.159(3) 147
    N2 H2B O1 2_566 0.86 2.19 3.050(3) 175
    O1 H1C S2 . 0.797(17) 2.544(18) 3.340(2) 177(4)
    O1 H1D S1 1_565 0.805(17) 2.593(19) 3.377(2) 165(3)
_iucr_refine_instructions_details
;
TITL exp_932  in P-1
CELL  0.71073   5.8533   7.3527   8.8630   73.413   76.926   88.856
ZERR     1.00   0.0003   0.0003   0.0004    0.004    0.004    0.004
LATT   1
SFAC  C    H    CD   N    O    S
UNIT  4    12   1    6    2    4
MERG   2
OMIT    -2.00  62.00
OMIT     0   0   1
DFIX 0.80 O1 H1C O1 H1D
DANG 1.30 H1C H1D
EQIV $1 -x+1, -y+1, -z+1
EQIV $2  x, y-1, z+1
EQIV $3 -x, -y+1, -z+1
EQIV $4 x, 1+y, z
EQIV $5 X+1, y, z
HTAB
HTAB  N1 O1_$1
HTAB N1 N3_$5
HTAB N2 O1_$1
HTAB N2 S2_$2
HTAB N2 O1_$3
HTAB O1 S2
HTAB O1 S1_$4
FMAP   2
PLAN   10
ACTA
BOND   $H
CONF
L.S.   5
WGHT    0.026600
FVAR      11.24259
CD1   3    0.500000    0.500000    0.000000    10.50000    0.02632    0.03241 =
         0.03125   -0.00613   -0.00529   -0.00184
S1    6    0.248994    0.385664    0.301216    11.00000    0.02553    0.05454 =
         0.02820    0.00024   -0.00477    0.00101
S2    6    0.256512    0.828975   -0.039610    11.00000    0.02977    0.02650 =
         0.04016   -0.00503   -0.00385   -0.00212
N1    4    0.650189    0.343018    0.398833    11.00000    0.03326    0.05566 =
         0.03609   -0.00646   -0.01197   -0.00054
AFIX  93
H1A   2    0.732575    0.296477    0.468609    11.00000   -1.20000
H1B   2    0.715546    0.419300    0.306096    11.00000   -1.20000
AFIX   0
N2    4    0.328786    0.180263    0.577057    11.00000    0.04536    0.05601 =
         0.03325    0.00437   -0.01099   -0.00534
AFIX  93
H2A   2    0.414108    0.135209    0.645205    11.00000   -1.20000
H2B   2    0.181323    0.148825    0.602269    11.00000   -1.20000
AFIX   0
N3    4   -0.194601    0.652756    0.061863    11.00000    0.03303    0.03709 =
         0.04999   -0.01584   -0.01065   -0.00087
C1    1    0.424014    0.297489    0.433983    11.00000    0.03570    0.03164 =
         0.02951   -0.00996   -0.00738    0.00087
C2    1   -0.009068    0.725733    0.019381    11.00000    0.03354    0.02637 =
         0.02661   -0.00881   -0.01007    0.00503
O1    5    0.196218    0.924947    0.313305    11.00000    0.06623    0.05219 =
         0.04117   -0.01125   -0.01966   -0.00275
H1C   2    0.215984    0.902058    0.228761    11.00000   -1.50000
H1D   2    0.193358    1.038457    0.296478    11.00000   -1.50000
HKLF    4
REM  exp_932  in P-1
REM R1 =  0.0281 for   1985 Fo > 4sig(Fo)  and  0.0362 for all   2268 data
REM     85 parameters refined using      3 restraints
END
WGHT      0.0268      0.0000
REM Highest difference peak  0.470,  deepest hole -0.512,  1-sigma level  0.090
Q1    1   0.4208  0.4659  0.1597  11.00000  0.05    0.47
Q2    1   0.0079  0.7033  0.2599  11.00000  0.05    0.47
Q3    1   0.3979  0.6588  0.0147  11.00000  0.05    0.47
Q4    1   0.4072  0.3449  0.1270  11.00000  0.05    0.47
Q5    1   0.4221  0.4302 -0.0005  11.00000  0.05    0.44
Q6    1   0.4726  0.5754 -0.0761  11.00000  0.05    0.40
Q7    1   0.3687  0.3747  0.2207  11.00000  0.05    0.38
Q8    1   0.5007 -0.0591  0.6581  11.00000  0.05    0.35
Q9    1   0.3279  0.4559  0.2831  11.00000  0.05    0.33
Q10   1   0.3832  0.4295  0.0964  11.00000  0.05    0.32
;
data_global
_audit_conform_dict_name     cif_core.dic
_audit_conform_dict_version     2.4
_journal_date_recd_electronic     2012-06-18
_journal_date_accepted     2012-07-03
_journal_name_full     'Acta Crystallographica, Section E'
_journal_year     2012
_journal_volume     68
_journal_issue      8
_journal_page_first     m1051
_journal_page_last     m1052
_journal_paper_category     QM
_journal_paper_doi     10.1107/S1600536812030267
_journal_coeditor_code     FJ2575
_publ_contact_author_name     'Anna Mietlarek-Kropid\/lowska'
_publ_contact_author_address
;
Department of Inorganic Chemistry
Chemical Faculty
Gda\'nsk University of Technology
11/12 G. Narutowicza Str.
80-233 Gda\'nsk, Poland
;
_publ_contact_author_email     anna.mietlarek-kropidlowska@pg.gda.pl
_publ_contact_author_fax     '048 58 3472694'
_publ_contact_author_phone     '048 58 3472592'
_publ_section_title
;\
<i>catena</i>-Poly[[[bis(thiourea-\k<i>S</i>)cadmium]-di-\m-thiocyanato-\
\k^2^<i>N</i>:<i>S</i>;\k^2^<i>S</i>:<i>N</i>] dihydrate]
;
loop_
    _publ_author_name
    _publ_author_footnote
    _publ_author_address
    'Mietlarek-Kropid\/lowska, Anna' .
;
Department of Inorganic Chemistry
Chemical Faculty
Gdansk University of Technology
11/12 G. Narutowicza Str.
80-233 Gda\'nsk, Poland
;
    'Chojnacki, Jaroslaw' .
;
Department of Inorganic Chemistry
Chemical Faculty
Gdansk University of Technology
11/12 G. Narutowicza Str.
80-233 Gda\'nsk, Poland
;
