# Supplementary material for: catena-Poly[[[bis­(thio­urea-κS)cadmium]-di-μ-thio­cyanato-κ2 N:S;κ2 S:N] dihydrate]
Source: Acta Crystallogr Sect E Struct Rep Online. 2012 Jul 10;68(Pt 8):m1051–2. doi: 10.1107/S1600536812030267 (PMC3414119; doi:10.1107/S1600536812030267)
Supplement: Supplementary file 2 [file e-68-m1051-Isup2.hkl]

#
# h,k,l, Fc-squared, Fo-squared, sigma(Fo-squared) and status flag
#
data_I
_shelx_title ' exp_932  in P-1'
_shelx_refln_list_code          4
_shelx_F_calc_maximum       91.03
_exptl_crystal_F_000       206.00
_reflns_d_resolution_high  0.6900
 
loop_
 _symmetry_equiv_pos_as_xyz
 'x, y, z'
 '-x, -y, -z'
 
_cell_length_a     5.8533
_cell_length_b     7.3527
_cell_length_c     8.8630
_cell_angle_alpha  73.413
_cell_angle_beta   76.926
_cell_angle_gamma  88.856
 
_shelx_F_squared_multiplier     1.000
 
loop_
 _refln_index_h
 _refln_index_k
 _refln_index_l
 _refln_F_squared_calc
 _refln_F_squared_meas
 _refln_F_squared_sigma
 _refln_observed_status
   1   0   0     2338.36     2503.78      9.17 o
   2   0   0      526.42      572.77      8.29 o
   3   0   0      583.02      542.61      7.72 o
   4   0   0     2328.82     2324.80     17.07 o
   5   0   0      146.78      140.03      5.70 o
   6   0   0        5.14        7.72      2.24 o
   7   0   0       79.11       65.45      8.22 o
   8   0   0      178.24      205.32     17.08 o
  -8   1   0       71.04       89.25     12.23 o
  -7   1   0      144.85      128.94      9.78 o
  -6   1   0       72.33       66.11      6.93 o
  -5   1   0      254.03      251.37     10.38 o
  -4   1   0      939.20      957.47     12.19 o
  -3   1   0     1055.06     1069.14     11.18 o
  -2   1   0     1302.00     1322.32     12.49 o
  -1   1   0     2346.37     2480.27     17.79 o
   0   1   0     2519.35     2557.03     79.03 o
   1   1   0     1934.90     1974.49     18.90 o
   2   1   0     1276.86     1299.11     11.75 o
   3   1   0      372.02      341.22      8.19 o
   4   1   0      408.81      392.83     11.97 o
   5   1   0      224.39      215.77      8.47 o
   6   1   0      149.01      158.74     10.93 o
   7   1   0       74.72       79.75      8.15 o
   8   1   0       63.94       68.10      8.79 o
  -8   2   0       12.69        5.18      7.34 o
  -7   2   0        3.47        3.39      3.42 o
  -6   2   0      162.14      145.15     13.29 o
  -5   2   0     1399.92     1487.39     25.54 o
  -4   2   0      659.00      671.65     12.47 o
  -3   2   0       47.56       47.09      3.13 o
  -2   2   0      286.53      280.11      7.32 o
  -1   2   0     5918.29     6320.72     29.88 o
   0   2   0       60.92       50.88      1.50 o
   1   2   0      132.15      150.50      4.32 o
   2   2   0     2469.35     2535.30     28.69 o
   3   2   0     4501.79     4430.73     39.67 o
   4   2   0       51.48       55.20      3.77 o
   5   2   0       10.25        4.86      4.26 o
   6   2   0      187.14      202.77     11.57 o
   7   2   0      391.34      427.36     17.29 o
   8   2   0       50.42       43.73      7.82 o
  -8   3   0       54.72       58.93      7.96 o
  -7   3   0        2.36        0.24      7.41 o
  -6   3   0       71.17       67.00      8.81 o
  -5   3   0      785.58      826.82     20.30 o
  -4   3   0      477.40      495.13     11.65 o
  -3   3   0       48.19       46.93      3.49 o
  -2   3   0      388.73      374.59      8.42 o
  -1   3   0     1533.25     1559.25     19.03 o
   0   3   0      746.10      710.97      7.21 o
   1   3   0      796.91      784.08      8.24 o
   2   3   0      455.11      450.79      8.24 o
   3   3   0      954.54      943.36     10.78 o
   4   3   0      660.25      673.85     14.81 o
   5   3   0      214.71      208.09      9.47 o
   6   3   0       55.87       59.02      5.99 o
   7   3   0      127.19      141.57      9.83 o
  -7   4   0       60.55       52.14      9.38 o
  -6   4   0      212.42      222.27     12.39 o
  -5   4   0       14.50       17.05      3.21 o
  -4   4   0       18.53       17.64      2.80 o
  -3   4   0      478.17      462.46     13.29 o
  -2   4   0     2493.30     2502.38     24.47 o
  -1   4   0      379.80      368.97      4.79 o
   0   4   0        3.94        8.16      0.91 o
   1   4   0      733.71      720.72      8.83 o
   2   4   0     2205.27     2204.86     19.44 o
   3   4   0      155.97      151.76      8.44 o
   4   4   0       87.05       92.87      6.82 o
   5   4   0      447.45      473.95     14.60 o
   6   4   0      314.91      321.13     20.16 o
   7   4   0        7.00        3.07      4.18 o
  -7   5   0       13.77       14.07      5.63 o
  -6   5   0      245.19      266.21     14.37 o
  -5   5   0       78.58       83.40     10.97 o
  -4   5   0        1.07       -0.79      1.78 o
  -3   5   0      287.57      258.07      9.25 o
  -2   5   0     1711.97     1782.14     23.19 o
  -1   5   0      391.61      386.24      6.81 o
   0   5   0      139.83      134.59      4.31 o
   1   5   0      349.48      349.43      9.54 o
   2   5   0      964.61      920.03     19.65 o
   3   5   0      412.19      393.21     18.23 o
   4   5   0       71.47       72.64      8.71 o
   5   5   0       17.79       15.62      5.73 o
   6   5   0      170.74      165.70     15.62 o
   7   5   0       72.46       84.21     12.49 o
  -6   6   0       22.08       21.73      5.22 o
  -5   6   0       69.74       77.21      7.59 o
  -4   6   0      175.78      178.52     11.05 o
  -3   6   0      315.00      274.11     12.78 o
  -2   6   0       60.95       61.09      4.23 o
  -1   6   0      255.10      259.42      9.05 o
   0   6   0      715.20      710.00     14.29 o
   1   6   0      621.22      632.17     14.54 o
   2   6   0       16.11       14.07      2.61 o
   3   6   0       23.14       18.51      6.66 o
   4   6   0      183.15      171.50     13.57 o
   5   6   0      153.76      158.40     16.10 o
   6   6   0       20.75       13.68      7.80 o
  -6   7   0       32.27       49.58     13.64 o
  -5   7   0        0.15        5.18      3.97 o
  -4   7   0       69.24       61.35      7.07 o
  -3   7   0      514.67      535.89     16.24 o
  -2   7   0       52.99       52.62      5.12 o
  -1   7   0        2.74        4.94      1.92 o
   0   7   0      156.64      161.18      9.24 o
   1   7   0      519.26      522.36     12.59 o
   2   7   0       68.48       59.96      5.41 o
   3   7   0        8.82       12.16      3.39 o
   4   7   0       31.58       33.65      6.94 o
   5   7   0      194.43      206.17     16.93 o
  -5   8   0       35.04       43.22      8.53 o
  -4   8   0       42.66       42.01      5.47 o
  -3   8   0       14.81       18.26      4.17 o
  -2   8   0       85.08       80.98      6.93 o
  -1   8   0       96.69       82.68     10.30 o
   0   8   0       35.88       30.73     11.94 o
   1   8   0       27.92       23.00      6.46 o
   2   8   0      167.99      172.57      8.33 o
   3   8   0      158.88      161.34      9.07 o
   4   8   0       40.13       44.63      5.62 o
  -4   9   0      114.08      117.08     11.41 o
  -3   9   0        2.02       -0.72      3.63 o
  -2   9   0        0.07        5.42      4.40 o
  -1   9   0       66.75       82.65     10.61 o
   0   9   0      240.61      225.59     17.65 o
   1   9   0       21.96       23.54      8.31 o
   2   9   0       13.29        4.76      4.46 o
   3   9   0       51.52       46.88      9.53 o
  -2  10   0       35.80       47.35      8.57 o
  -1  10   0       10.62       16.71      5.62 o
   0  10   0       24.37       11.75      5.57 o
   1  10   0       76.53       69.02     14.24 o
  -2  -9   1       14.03        5.77     16.16 o
  -1  -9   1        6.37        2.94     16.22 o
   0  -9   1      109.01      107.69     12.15 o
   1  -9   1       83.47       90.64     11.26 o
   2  -9   1       29.76       25.86      5.47 o
   3  -9   1        6.48        2.55      4.27 o
  -4  -8   1       29.45       41.57      8.40 o
  -3  -8   1      233.26      239.27     17.23 o
  -2  -8   1       74.68       85.50      7.82 o
  -1  -8   1        1.36       -3.12      3.12 o
   0  -8   1       98.37       84.37      7.96 o
   1  -8   1      362.80      351.22     15.93 o
   2  -8   1      133.22      128.67      9.41 o
   3  -8   1        1.73        6.75      3.21 o
   4  -8   1       25.43       24.90      4.78 o
   5  -8   1       57.01       63.68      9.84 o
  -5  -7   1       71.11       64.70     14.50 o
  -4  -7   1       35.08       35.21      7.63 o
  -3  -7   1      117.74      119.07      8.57 o
  -2  -7   1      168.09      158.76     11.02 o
  -1  -7   1      302.90      295.52     12.77 o
   0  -7   1      119.39      126.86      6.38 o
   1  -7   1       89.25       83.40      5.33 o
   2  -7   1       41.20       37.74      4.49 o
   3  -7   1      200.03      217.97     10.61 o
   4  -7   1       70.92       77.53      7.73 o
   5  -7   1       18.78       20.69      6.39 o
   6  -7   1        7.45       14.60      5.42 o
  -6  -6   1        1.32       -0.87      9.93 o
  -5  -6   1       85.93       84.07     11.20 o
  -4  -6   1      605.85      617.95     26.09 o
  -3  -6   1      199.02      171.13     15.96 o
  -2  -6   1        4.20        2.70      2.02 o
  -1  -6   1      418.59      423.81     11.87 o
   0  -6   1      830.08      817.40     18.43 o
   1  -6   1       45.31       45.33      3.75 o
   2  -6   1       13.11        6.69      2.34 o
   3  -6   1      271.65      257.71     15.01 o
   4  -6   1      365.89      371.39     12.61 o
   5  -6   1       86.06       81.37      8.07 o
   6  -6   1        0.13       -4.05      4.41 o
  -6  -5   1       52.68       45.02      8.88 o
  -5  -5   1       47.81       58.48      8.96 o
  -4  -5   1      272.10      253.57     15.95 o
  -3  -5   1      252.89      254.56     14.77 o
  -2  -5   1      216.74      174.82     13.59 o
  -1  -5   1      103.49       87.96      4.46 o
   0  -5   1      557.50      566.22      9.34 o
   1  -5   1      448.83      446.87     10.74 o
   2  -5   1      297.99      269.16      8.47 o
   3  -5   1       93.02       87.69      6.29 o
   4  -5   1      199.07      190.12     10.68 o
   5  -5   1      158.53      166.44     10.47 o
   6  -5   1      125.80      138.84     10.63 o
   7  -5   1       37.35       35.01      7.62 o
  -7  -4   1        4.57        6.81      6.14 o
  -6  -4   1      178.13      199.81     13.00 o
  -5  -4   1      508.18      555.40     19.40 o
  -4  -4   1       33.12       29.47      5.85 o
  -3  -4   1      135.33      103.02      9.13 o
  -2  -4   1     1068.96     1043.12     14.36 o
  -1  -4   1     3232.89     3133.90     24.13 o
   0  -4   1      349.98      363.82      8.32 o
   1  -4   1        5.40        4.39      1.00 o
   2  -4   1     1442.69     1487.37     18.12 o
   3  -4   1     1043.93     1076.61     17.09 o
   4  -4   1      147.61      144.73      6.95 o
   5  -4   1        5.81       12.89      3.44 o
   6  -4   1      212.63      232.99     12.81 o
   7  -4   1      165.74      181.28     15.66 o
  -7  -3   1        4.34        0.03      2.70 o
  -6  -3   1       49.95       50.91      5.51 o
  -5  -3   1      525.70      557.54     15.38 o
  -4  -3   1      304.64      300.63     10.09 o
  -3  -3   1      170.13      163.28      6.57 o
  -2  -3   1      376.19      367.29      9.11 o
  -1  -3   1     2021.46     1989.89     12.36 o
   0  -3   1     1726.59     1717.97     17.51 o
   1  -3   1      800.38      835.77      9.22 o
   2  -3   1      494.07      493.61      9.51 o
   3  -3   1     1342.89     1469.46     18.15 o
   4  -3   1      487.93      465.81     11.06 o
   5  -3   1       31.94       29.33      5.41 o
   6  -3   1       29.64       34.18      5.59 o
   7  -3   1      130.21      146.45     18.37 o
   8  -3   1       52.42       45.28      7.49 o
  -7  -2   1       94.10       96.58      8.18 o
  -6  -2   1      357.96      354.86     13.55 o
  -5  -2   1      240.22      229.48     10.94 o
  -4  -2   1       46.06       42.43      3.89 o
  -3  -2   1     1621.68     1650.01     21.98 o
  -2  -2   1     2681.67     2614.76     16.81 o
  -1  -2   1       45.41       36.83      1.53 o
   0  -2   1       55.91       62.68      2.42 o
   1  -2   1     8110.54     7838.19     48.33 o
   2  -2   1     3775.47     3878.67     28.20 o
   3  -2   1      102.13      101.84      4.38 o
   4  -2   1        5.72        2.52      1.34 o
   5  -2   1      413.67      432.36     13.95 o
   6  -2   1      305.39      304.04     17.13 o
   7  -2   1       67.47       66.75      8.05 o
   8  -2   1        1.68        4.71      3.50 o
  -7  -1   1       80.24       76.81      7.56 o
  -6  -1   1      755.54      807.56     19.78 o
  -5  -1   1      230.90      214.95     14.81 o
  -4  -1   1       45.70       41.48      3.04 o
  -3  -1   1     1072.16     1099.45     14.54 o
  -2  -1   1     3307.42     3294.86     32.07 o
  -1  -1   1     1552.31     1628.98     11.67 o
   0  -1   1      298.41      303.51      4.39 o
   1  -1   1       71.78       73.37      2.75 o
   2  -1   1     2499.51     2627.18     15.44 o
   3  -1   1     1729.94     1769.43     19.66 o
   4  -1   1       44.40       44.15      2.67 o
   5  -1   1      135.67      138.27     10.24 o
   6  -1   1      568.66      550.56     18.43 o
   7  -1   1      141.55      143.83     10.68 o
   8  -1   1        1.54       12.83      5.41 o
  -8   0   1       84.56       97.97      9.98 o
  -7   0   1      140.30      145.24     10.65 o
  -6   0   1       91.93       88.52      9.65 o
  -5   0   1       31.36       24.78      2.87 o
  -4   0   1      921.16      923.14     14.74 o
  -3   0   1     2053.73     2055.18     23.82 o
  -2   0   1     1634.60     1582.11     15.99 o
  -1   0   1       15.31       17.29      1.31 o
   1   0   1      975.49     1029.06      7.54 o
   2   0   1      353.88      336.08      4.74 o
   3   0   1      461.85      490.77      6.00 o
   4   0   1     2260.45     2266.22     46.09 o
   5   0   1      727.59      727.15     15.20 o
   6   0   1       96.35       84.26      6.17 o
   7   0   1        5.75        5.16      2.67 o
   8   0   1       89.69       98.25     12.44 o
  -8   1   1       73.75      107.76     13.05 o
  -7   1   1      406.90      426.43     24.56 o
  -6   1   1       29.65       24.98      3.69 o
  -5   1   1       21.46        9.30      2.10 o
  -4   1   1      803.87      744.52     15.36 o
  -3   1   1     2469.30     2524.00     17.88 o
  -2   1   1      217.22      194.97      4.60 o
  -1   1   1      158.67      158.06      3.76 o
   0   1   1     2613.46     2823.83     36.86 o
   1   1   1     5000.90     5400.91     33.63 o
   2   1   1     2746.50     2870.36     21.55 o
   3   1   1       94.12       87.57      3.06 o
   4   1   1      362.68      364.88      7.09 o
   5   1   1     1408.67     1439.09     25.76 o
   6   1   1      340.68      338.06     14.35 o
   7   1   1        2.42        2.81      3.56 o
   8   1   1       33.87       19.82      6.80 o
  -8   2   1       37.05       43.12      7.04 o
  -7   2   1      108.53      107.76     13.14 o
  -6   2   1       81.77       75.06      8.95 o
  -5   2   1      254.64      226.07      9.96 o
  -4   2   1      139.64      127.58      4.90 o
  -3   2   1      411.56      401.77      7.62 o
  -2   2   1      778.83      768.81      8.11 o
  -1   2   1     5046.88     5267.60     47.81 o
   0   2   1     4208.71     4259.29     28.45 o
   1   2   1     2542.76     2617.40     25.35 o
   2   2   1      197.91      202.68      3.74 o
   3   2   1      771.79      752.73      8.56 o
   4   2   1      450.48      457.10     10.77 o
   5   2   1      308.08      288.14     12.02 o
   6   2   1      105.42      105.24     11.19 o
   7   2   1      135.09      136.06     10.62 o
   8   2   1       51.14       57.69      7.04 o
  -7   3   1       13.71       27.10      7.37 o
  -6   3   1        1.55       -3.29      8.78 o
  -5   3   1      529.43      546.64     13.66 o
  -4   3   1     1343.00     1402.06     20.06 o
  -3   3   1       82.08       81.72      4.62 o
  -2   3   1       92.99       97.76      4.55 o
  -1   3   1     3609.76     3729.32     24.51 o
   0   3   1     3176.77     3109.98     13.24 o
   1   3   1      670.83      677.02      8.22 o
   2   3   1       22.96       21.63      2.28 o
   3   3   1      527.52      508.24      9.05 o
   4   3   1     1177.98     1208.32     19.73 o
   5   3   1      213.55      208.59     10.78 o
   6   3   1       14.54       10.27      3.14 o
   7   3   1      101.31      102.47      8.61 o
  -7   4   1       31.78       29.84      7.55 o
  -6   4   1       89.89       84.08     10.68 o
  -5   4   1      154.42      159.27     10.84 o
  -4   4   1      631.15      627.71     14.62 o
  -3   4   1      571.48      563.10     12.71 o
  -2   4   1      279.19      295.91     10.85 o
  -1   4   1        6.11        7.77      0.87 o
   0   4   1     1369.53     1369.60     11.97 o
   1   4   1     1319.41     1259.00     12.84 o
   2   4   1      550.93      543.70     11.79 o
   3   4   1      201.23      198.56      7.48 o
   4   4   1      352.74      359.19     11.35 o
   5   4   1      111.34      112.01      8.35 o
   6   4   1       96.66      100.07      7.69 o
   7   4   1       83.98       96.19      8.16 o
  -7   5   1        1.46        2.88      5.10 o
  -6   5   1      222.43      229.73     16.95 o
  -5   5   1      383.94      397.12     15.02 o
  -4   5   1       22.07       26.86      3.88 o
  -3   5   1        2.53        3.19      2.21 o
  -2   5   1      910.01      901.76     16.18 o
  -1   5   1      774.90      771.32      8.19 o
   0   5   1       74.42       74.09      2.88 o
   1   5   1       44.75       46.32      2.45 o
   2   5   1      934.45      942.82     14.73 o
   3   5   1      826.19      794.06     14.06 o
   4   5   1      154.58      159.95      8.07 o
   5   5   1        2.00        6.89      4.93 o
   6   5   1      187.90      220.60     17.08 o
   7   5   1      183.99      195.76     17.44 o
  -6   6   1       15.37        9.16      7.99 o
  -5   6   1      147.88      138.52     15.31 o
  -4   6   1      117.32      121.06      8.97 o
  -3   6   1       75.90       73.34      6.89 o
  -2   6   1       49.23       50.05      3.93 o
  -1   6   1      751.89      729.66     11.61 o
   0   6   1      469.19      464.14      8.87 o
   1   6   1       24.62       27.09      3.12 o
   2   6   1       84.02       83.42      4.49 o
   3   6   1      820.28      840.81     18.44 o
   4   6   1      328.67      330.37     23.93 o
   5   6   1       36.31       26.32      6.46 o
   6   6   1       26.94       26.95      7.34 o
  -6   7   1       25.79       29.07      7.47 o
  -5   7   1        2.59       -3.33      3.33 o
  -4   7   1       20.46       19.03      3.70 o
  -3   7   1      387.01      382.99     11.90 o
  -2   7   1      240.90      233.19     10.42 o
  -1   7   1       43.11       48.26      5.33 o
   0   7   1       63.16       56.53      7.54 o
   1   7   1      607.72      617.58     13.36 o
   2   7   1      291.05      297.03      8.97 o
   3   7   1       45.93       41.14      4.32 o
   4   7   1       12.47       17.97      4.24 o
   5   7   1      156.65      162.76     14.74 o
   6   7   1       77.08       92.13     12.44 o
  -5   8   1       22.46       28.43     11.82 o
  -4   8   1        8.92       12.27      6.16 o
  -3   8   1       30.38       36.42      5.97 o
  -2   8   1      314.53      332.48     15.17 o
  -1   8   1      219.45      215.12     15.46 o
   0   8   1       14.83        9.74      4.63 o
   1   8   1       29.12       34.84      5.38 o
   2   8   1      303.32      318.34     12.67 o
   3   8   1       71.91       68.78      6.59 o
   4   8   1        0.43        1.12      3.02 o
   5   8   1       24.32       28.62      6.04 o
  -4   9   1       69.75       67.10     11.81 o
  -3   9   1       15.20       13.10      7.21 o
  -2   9   1       24.18       17.88     12.27 o
  -1   9   1       44.83       44.08      7.64 o
   0   9   1      147.70      118.40     12.67 o
   1   9   1       25.28       21.52      6.17 o
   2   9   1        7.75       16.93      5.05 o
   3   9   1       17.27       12.16      6.09 o
   4   9   1       94.16      123.74     11.27 o
  -2  10   1       11.82        1.28      5.71 o
  -1  10   1        0.34        2.39      4.04 o
   0  10   1       17.06       18.68      6.51 o
   1  10   1      126.23      108.23     13.41 o
   2  10   1       36.38       28.51     19.14 o
  -2  -9   2       18.70       15.71      5.91 o
  -1  -9   2       64.17       79.40     26.75 o
   0  -9   2      112.77       84.25     10.72 o
   1  -9   2        4.49        2.89      7.48 o
   2  -9   2        5.94        2.34      3.01 o
   3  -9   2       18.93       20.11      5.85 o
  -3  -8   2      136.73      137.06     14.06 o
  -2  -8   2      124.74      116.06      9.99 o
  -1  -8   2        1.90        0.28      1.94 o
   0  -8   2       18.50       18.03      4.24 o
   1  -8   2      154.80      151.60      9.08 o
   2  -8   2       90.67       78.85      8.16 o
   3  -8   2        4.40       -0.91      3.89 o
   4  -8   2       15.07        9.96      6.57 o
   5  -8   2       53.54       61.18      9.98 o
  -4  -7   2        0.46        5.31      4.75 o
  -3  -7   2       52.58       53.17      8.98 o
  -2  -7   2      189.00      171.25     10.91 o
  -1  -7   2      185.77      204.72     17.09 o
   0  -7   2        0.24        1.41      2.12 o
   1  -7   2       97.43       85.43      6.37 o
   2  -7   2      370.27      360.18     11.44 o
   3  -7   2      225.09      205.58     10.47 o
   4  -7   2        0.11        0.50      2.41 o
   5  -7   2       28.77       30.05      7.79 o
   6  -7   2       72.24       97.28     12.78 o
  -5  -6   2       47.54       36.79      8.64 o
  -4  -6   2      197.32      158.03     14.51 o
  -3  -6   2      139.53      134.56     12.38 o
  -2  -6   2        2.86        4.55      2.30 o
  -1  -6   2      134.64      133.55      9.61 o
   0  -6   2      684.72      689.93     16.17 o
   1  -6   2      472.93      487.70     10.71 o
   2  -6   2       51.19       50.69      4.40 o
   3  -6   2      117.92      127.23      8.91 o
   4  -6   2      150.86      147.12     15.61 o
   5  -6   2      110.76       96.44     10.65 o
   6  -6   2        7.45        8.48      6.61 o
  -6  -5   2       21.73       15.85      6.66 o
  -5  -5   2        0.41       -4.62      4.74 o
  -4  -5   2      271.50      254.27     16.80 o
  -3  -5   2      672.91      685.84     25.33 o
  -2  -5   2      399.38      361.74     13.25 o
  -1  -5   2        8.83        6.82      1.88 o
   0  -5   2      339.11      335.54      7.50 o
   1  -5   2     1054.07     1079.70     15.36 o
   2  -5   2      446.07      454.32     10.19 o
   3  -5   2       11.63        7.59      2.04 o
   4  -5   2      172.72      166.01     10.72 o
   5  -5   2      392.33      420.94     16.81 o
   6  -5   2       41.19       54.70      7.18 o
   7  -5   2        7.13        4.43      3.97 o
  -6  -4   2       60.14       62.05      7.96 o
  -5  -4   2      140.85      126.77     12.74 o
  -4  -4   2      322.98      298.15     27.32 o
  -3  -4   2      365.81      343.47     16.94 o
  -2  -4   2      602.84      571.98     25.03 o
  -1  -4   2      469.25      437.87      8.61 o
   0  -4   2      310.46      304.38      6.97 o
   1  -4   2       69.84       58.40      3.24 o
   2  -4   2      490.22      494.54      9.40 o
   3  -4   2      460.27      457.34     11.16 o
   4  -4   2      349.79      338.85     10.43 o
   5  -4   2       54.44       56.06      6.19 o
   6  -4   2       54.95       53.33      6.81 o
   7  -4   2       48.56       46.13      8.62 o
  -7  -3   2       13.64       15.57      5.30 o
  -6  -3   2        1.11        0.58      2.59 o
  -5  -3   2      504.93      524.07     19.87 o
  -4  -3   2      712.71      728.58     19.87 o
  -3  -3   2      116.96      113.84      5.76 o
  -2  -3   2        7.98        8.04      1.73 o
  -1  -3   2      990.80      929.24     14.20 o
   0  -3   2     2207.27     2176.21     33.50 o
   1  -3   2      861.09      864.04     10.47 o
   2  -3   2      101.09       91.48      4.31 o
   3  -3   2      436.14      445.76     10.11 o
   4  -3   2     1646.41     1734.09     24.37 o
   5  -3   2      227.82      240.67     11.29 o
   6  -3   2        1.25       -0.59      2.65 o
   7  -3   2      149.44      151.66     11.10 o
   8  -3   2      151.28      149.18     12.26 o
  -7  -2   2      104.67      117.95      8.95 o
  -6  -2   2       47.65       50.97      5.33 o
  -5  -2   2       99.73      106.96      7.04 o
  -4  -2   2      241.73      235.86      8.98 o
  -3  -2   2      473.66      456.72     10.74 o
  -2  -2   2      239.68      232.39      6.89 o
  -1  -2   2     2010.10     2013.62     21.99 o
   0  -2   2     2301.04     2336.72     21.25 o
   1  -2   2     1093.21     1092.92     11.14 o
   2  -2   2      143.59      119.05      6.10 o
   3  -2   2      875.25      873.08     15.06 o
   4  -2   2      584.25      597.84     10.96 o
   5  -2   2      454.53      471.38     14.83 o
   6  -2   2      134.48      134.06      7.74 o
   7  -2   2      129.89      124.05      9.67 o
   8  -2   2       22.51       23.41      5.85 o
  -7  -1   2        2.39        0.39      3.38 o
  -6  -1   2      379.52      406.22     14.50 o
  -5  -1   2      458.34      458.24     11.77 o
  -4  -1   2       24.57       26.98      3.34 o
  -3  -1   2       93.41       89.74      4.18 o
  -2  -1   2     2416.13     2359.79     32.59 o
  -1  -1   2     2597.03     2631.15     21.75 o
   0  -1   2     1396.39     1443.11     11.11 o
   1  -1   2      338.35      325.88      8.01 o
   2  -1   2     2431.18     2478.55     16.63 o
   3  -1   2     3330.10     3447.38     31.91 o
   4  -1   2      185.85      172.96      6.42 o
   5  -1   2       41.33       28.34      3.34 o
   6  -1   2      331.22      348.94     14.14 o
   7  -1   2      439.46      452.58     17.86 o
   8  -1   2       10.21        8.90      4.67 o
  -7   0   2        1.09        1.90      4.08 o
  -6   0   2      172.64      168.15      8.19 o
  -5   0   2      776.99      758.52     29.14 o
  -4   0   2      867.16      849.72     15.16 o
  -3   0   2        0.60        2.15      1.21 o
  -2   0   2      507.41      446.53      9.97 o
  -1   0   2     4208.04     4185.26     18.83 o
   0   0   2     4138.24     3975.07     44.86 o
   1   0   2      277.76      254.11      3.92 o
   2   0   2     3664.87     3702.51     21.86 o
   3   0   2     1437.01     1444.23     14.61 o
   4   0   2      146.65      140.43      5.11 o
   5   0   2        2.48        5.06      1.64 o
   6   0   2      264.01      267.62     12.19 o
   7   0   2      187.58      164.58     10.74 o
   8   0   2       69.20       78.74     11.12 o
  -7   1   2      196.48      195.84     11.23 o
  -6   1   2      277.30      280.58     13.60 o
  -5   1   2       67.16       56.31      4.59 o
  -4   1   2      225.24      216.92      7.67 o
  -3   1   2     2162.88     2237.24     21.37 o
  -2   1   2     1695.24     1678.11     33.32 o
  -1   1   2      261.94      260.18      5.40 o
   0   1   2      464.62      474.60      5.76 o
   1   1   2     2284.58     2380.35     13.60 o
   2   1   2     2348.12     2463.40     22.39 o
   3   1   2      284.15      288.60      6.64 o
   4   1   2       41.51       44.44      2.72 o
   5   1   2      682.88      684.54     13.44 o
   6   1   2      594.00      602.60     15.53 o
   7   1   2        8.61       13.17      5.03 o
   8   1   2        5.99       15.25      6.56 o
  -7   2   2      110.87      115.01     12.03 o
  -6   2   2      309.32      320.70     20.60 o
  -5   2   2      237.01      213.04     15.13 o
  -4   2   2        2.42        1.43      1.46 o
  -3   2   2      974.15      996.23     13.84 o
  -2   2   2     4177.34     4216.56     25.62 o
  -1   2   2      940.78      984.72     13.82 o
   0   2   2     3338.45     3505.48     23.62 o
   1   2   2     1246.49     1309.13     10.28 o
   2   2   2     5409.24     5723.86     24.04 o
   3   2   2      962.47      989.54     10.58 o
   4   2   2       27.71       31.00      2.30 o
   5   2   2      656.58      659.04     16.61 o
   6   2   2      388.93      403.66     15.87 o
   7   2   2       66.09       63.65      7.91 o
   8   2   2        8.18        9.16      4.64 o
  -7   3   2       54.54       48.73      9.57 o
  -6   3   2       31.44       32.42      7.10 o
  -5   3   2      104.95       94.88      8.77 o
  -4   3   2      475.00      465.43     17.98 o
  -3   3   2      537.37      504.31     17.20 o
  -2   3   2      160.68      146.98      6.71 o
  -1   3   2      534.10      541.67     11.45 o
   0   3   2     2075.09     2135.17     13.05 o
   1   3   2     1697.02     1723.30     13.51 o
   2   3   2      304.41      334.06      5.57 o
   3   3   2      571.84      574.12     12.80 o
   4   3   2      997.07     1031.13     17.15 o
   5   3   2      585.91      612.88     15.86 o
   6   3   2       34.52       34.91      5.29 o
   7   3   2       38.17       38.29      6.45 o
   8   3   2       83.85       90.51     13.29 o
  -7   4   2      120.85      103.57     16.72 o
  -6   4   2       38.04       37.47      8.26 o
  -5   4   2       12.38        4.80      2.91 o
  -4   4   2      249.37      231.10     16.03 o
  -3   4   2     1077.12     1101.95     18.28 o
  -2   4   2      767.59      803.22     16.53 o
  -1   4   2        2.05        2.27      1.44 o
   0   4   2     2357.69     2375.32     17.82 o
   1   4   2     3531.03     3514.87     28.59 o
   2   4   2      142.00      137.27      5.08 o
   3   4   2       81.84       69.09      4.34 o
   4   4   2      880.94      878.84     17.57 o
   5   4   2      812.09      832.11     19.22 o
   6   4   2       63.43       65.67      7.39 o
   7   4   2        0.15       -4.01      4.01 o
  -7   5   2       35.10       35.01      8.94 o
  -6   5   2       75.59       78.80     16.73 o
  -5   5   2       66.45       66.74      7.19 o
  -4   5   2      141.31      130.32     13.46 o
  -3   5   2      269.05      265.13     15.14 o
  -2   5   2      551.72      562.11     15.00 o
  -1   5   2      707.84      714.95     11.18 o
   0   5   2      702.61      727.53      8.66 o
   1   5   2      188.03      188.63      5.45 o
   2   5   2      446.51      447.29      9.09 o
   3   5   2      425.62      414.12     10.45 o
   4   5   2      176.65      185.36      8.52 o
   5   5   2       22.68       27.01      4.16 o
   6   5   2      103.16      106.41     10.07 o
   7   5   2       89.64       91.53     12.29 o
  -6   6   2        4.70       -0.63      4.14 o
  -5   6   2      253.60      253.51     16.81 o
  -4   6   2      368.90      358.99     14.89 o
  -3   6   2       81.63       77.86      6.98 o
  -2   6   2       13.28        9.53      2.42 o
  -1   6   2      555.46      557.02     13.19 o
   0   6   2     1190.68     1204.85     13.69 o
   1   6   2      136.03      136.42      5.17 o
   2   6   2        9.25        8.59      1.86 o
   3   6   2      519.00      515.30     11.50 o
   4   6   2      394.77      402.65     13.23 o
   5   6   2        6.52       -0.52      3.38 o
   6   6   2        2.84       14.77      5.51 o
  -6   7   2        9.20        7.68      6.09 o
  -5   7   2       46.72       42.41      6.93 o
  -4   7   2      142.34      131.13     11.49 o
  -3   7   2      122.21      122.36      7.74 o
  -2   7   2       11.99       16.35      3.41 o
  -1   7   2      131.58      117.46      6.69 o
   0   7   2      163.55      164.65     12.23 o
   1   7   2      249.43      261.99     11.65 o
   2   7   2      122.46      124.55      5.84 o
   3   7   2      100.37      106.72      7.28 o
   4   7   2       69.01       71.53      5.52 o
   5   7   2      163.84      174.14     14.70 o
   6   7   2       53.18       57.60      9.77 o
  -5   8   2       34.62       34.81      6.21 o
  -4   8   2        6.72       12.67      4.99 o
  -3   8   2        5.80        4.42      4.45 o
  -2   8   2      242.79      256.45     13.45 o
  -1   8   2      174.60      183.05     13.98 o
   0   8   2        4.72        9.73      7.00 o
   1   8   2        5.87        1.65      4.80 o
   2   8   2      386.95      410.44     14.42 o
   3   8   2      272.93      285.09     10.99 o
   4   8   2       15.10       13.96      5.17 o
   5   8   2        9.54        6.27     10.65 o
  -4   9   2       36.29       39.69      7.15 o
  -3   9   2        0.16       -3.76      3.76 o
  -2   9   2       65.40       68.99     10.37 o
  -1   9   2      131.65      127.72     12.80 o
   0   9   2       96.75       89.82     10.51 o
   1   9   2       15.45       14.13      4.79 o
   2   9   2       71.37       68.69      8.34 o
   3   9   2       70.85       69.71      7.13 o
   4   9   2       76.63       75.88      9.12 o
  -2  10   2       33.88       28.95      7.54 o
  -1  10   2        7.37       14.03      6.65 o
   0  10   2       33.64       45.86      9.26 o
   1  10   2      109.91       98.70     12.76 o
   2  10   2       22.67       28.61      8.01 o
   0  -9   3      141.42      158.97     33.04 o
   1  -9   3        8.79        8.97      4.61 o
   2  -9   3        2.18        3.11      3.33 o
  -3  -8   3       90.90       82.35     11.65 o
  -2  -8   3       32.51       32.97      8.02 o
  -1  -8   3       22.66       30.50      7.30 o
   0  -8   3       77.85       61.03      6.97 o
   1  -8   3      105.13       89.15      8.89 o
   2  -8   3       48.11       49.05      5.66 o
   3  -8   3       21.80       23.03      4.29 o
   4  -8   3       30.92       28.27      5.86 o
  -4  -7   3        4.38        2.66      7.50 o
  -3  -7   3       26.17       27.43      8.07 o
  -2  -7   3      178.09      168.65     14.08 o
  -1  -7   3      372.79      383.45     15.63 o
   0  -7   3       14.76       12.65      3.21 o
   1  -7   3        0.88       -2.30      2.30 o
   2  -7   3      107.20      112.73      7.21 o
   3  -7   3      257.78      242.72     11.26 o
   4  -7   3        0.28        6.75      4.64 o
   5  -7   3        3.01       11.10      5.98 o
  -5  -6   3      122.71      146.43     19.38 o
  -4  -6   3       73.21       66.16     10.41 o
  -3  -6   3        7.12        6.49      4.96 o
  -2  -6   3      129.74      128.24     13.91 o
  -1  -6   3      481.46      467.07     26.51 o
   0  -6   3      112.87      103.12      8.68 o
   1  -6   3        5.82        8.12      2.12 o
   2  -6   3       66.84       64.31      4.87 o
   3  -6   3      253.90      276.24     12.96 o
   4  -6   3       95.22       96.64      8.10 o
   5  -6   3       46.49       58.25      9.51 o
   6  -6   3       37.22       35.33      8.01 o
  -5  -5   3        7.19        8.97      5.26 o
  -4  -5   3       73.09       60.91      9.62 o
  -3  -5   3      235.52      233.65     15.87 o
  -2  -5   3      297.82      242.48     14.26 o
  -1  -5   3       11.77        8.75      2.14 o
   0  -5   3      100.54       93.26      5.66 o
   1  -5   3      620.80      636.54     12.52 o
   2  -5   3      928.30      923.34     17.92 o
   3  -5   3       12.78       14.14      3.45 o
   4  -5   3       13.40       19.40      4.00 o
   5  -5   3      238.01      240.20     16.34 o
   6  -5   3      210.73      201.17     19.89 o
   7  -5   3        3.24       -3.98      3.98 o
  -6  -4   3      241.31      237.21     24.10 o
  -5  -4   3       69.90       56.59      9.04 o
  -4  -4   3        5.59        5.69      4.93 o
  -3  -4   3      168.40      169.22     12.81 o
  -2  -4   3     1131.51     1161.87     30.19 o
  -1  -4   3      141.73      142.23      8.04 o
   0  -4   3       75.38       74.19      3.96 o
   1  -4   3     1193.34     1216.58     15.87 o
   2  -4   3     1496.57     1534.38     18.33 o
   3  -4   3       67.72       64.11      4.50 o
   4  -4   3       20.79       19.87      3.00 o
   5  -4   3      133.63      137.39     12.01 o
   6  -4   3      241.17      256.60     22.16 o
   7  -4   3       26.17       28.28      4.89 o
  -6  -3   3       19.33       18.78      4.70 o
  -5  -3   3      124.90      128.16      9.87 o
  -4  -3   3      329.40      343.25     16.35 o
  -3  -3   3      524.63      522.39     29.64 o
  -2  -3   3      224.99      234.79      9.03 o
  -1  -3   3      662.89      669.26     15.12 o
   0  -3   3      919.70      926.01     14.80 o
   1  -3   3     1086.66     1127.06     18.48 o
   2  -3   3      177.65      172.91      6.28 o
   3  -3   3      293.47      295.13      8.42 o
   4  -3   3      591.96      580.92     15.93 o
   5  -3   3      300.18      313.43     13.02 o
   6  -3   3        0.21        3.30      3.52 o
   7  -3   3       12.41       17.48      5.26 o
   8  -3   3       77.12       72.00      8.76 o
  -7  -2   3      155.79      174.83     16.36 o
  -6  -2   3       12.45       15.92      3.72 o
  -5  -2   3        0.93        1.84      2.54 o
  -4  -2   3      778.12      785.68     16.69 o
  -3  -2   3     2874.43     2866.49     35.03 o
  -2  -2   3       81.77       81.40      4.59 o
  -1  -2   3      149.99      145.61      4.50 o
   0  -2   3     1528.31     1483.30     14.68 o
   1  -2   3     3691.45     3608.32     29.39 o
   2  -2   3        7.57        5.37      1.58 o
   3  -2   3      102.12       90.90      5.45 o
   4  -2   3      796.05      812.62     13.90 o
   5  -2   3      654.45      668.48     17.68 o
   6  -2   3        7.82        6.72      2.92 o
   7  -2   3        8.48        8.23      5.44 o
   8  -2   3       67.14       60.26     11.61 o
  -7  -1   3       67.20       66.84      9.06 o
  -6  -1   3      125.38      134.29      8.73 o
  -5  -1   3      151.99      146.02     11.05 o
  -4  -1   3      401.49      401.86     10.36 o
  -3  -1   3      326.30      319.36      8.65 o
  -2  -1   3      706.35      670.04     14.30 o
  -1  -1   3      864.48      849.25      7.90 o
   0  -1   3     1059.26     1123.18     12.86 o
   1  -1   3      390.53      373.75     10.69 o
   2  -1   3      583.83      541.91      8.49 o
   3  -1   3      639.87      615.95     10.00 o
   4  -1   3      675.24      695.63     11.50 o
   5  -1   3      276.01      270.31      8.19 o
   6  -1   3      203.14      207.94      9.23 o
   7  -1   3      149.73      138.63     10.00 o
   8  -1   3       54.18       57.20      7.61 o
  -7   0   3       13.16       11.33      5.11 o
  -6   0   3        3.03        4.82      2.53 o
  -5   0   3      300.36      291.86      9.66 o
  -4   0   3     1071.29     1079.84     18.55 o
  -3   0   3        3.90        5.16      1.69 o
  -2   0   3        4.41        5.12      1.26 o
  -1   0   3     4772.58     4629.80     35.61 o
   0   0   3     8287.33     7670.17     29.38 o
   1   0   3      722.89      800.30      9.47 o
   2   0   3        7.21        6.80      1.38 o
   3   0   3     2908.29     2889.81     20.47 o
   4   0   3     2358.11     2397.35     21.29 o
   5   0   3       57.77       54.44      5.75 o
   6   0   3       54.78       51.03      4.81 o
   7   0   3      176.83      159.59     10.74 o
   8   0   3      149.88      133.38     13.70 o
  -7   1   3       45.98       52.99      7.20 o
  -6   1   3        8.29        9.20      3.12 o
  -5   1   3      225.49      226.04      8.46 o
  -4   1   3      464.61      440.11     10.46 o
  -3   1   3      305.63      282.81      7.47 o
  -2   1   3      522.17      539.18      9.86 o
  -1   1   3     1586.82     1599.78     23.30 o
   0   1   3     1572.83     1612.17     21.53 o
   1   1   3     2898.97     2961.66     19.71 o
   2   1   3     1538.38     1627.31     11.14 o
   3   1   3      498.30      500.27     13.04 o
   4   1   3      543.91      528.82     10.18 o
   5   1   3      336.23      342.36      9.03 o
   6   1   3      125.51      119.35      7.17 o
   7   1   3       88.73       86.42     10.21 o
   8   1   3       71.67       62.61      9.92 o
  -7   2   3       11.94       15.52      4.02 o
  -6   2   3      270.23      269.97     11.71 o
  -5   2   3      643.37      655.53     18.81 o
  -4   2   3       11.35        9.01      2.31 o
  -3   2   3       24.99       24.90      2.76 o
  -2   2   3     1423.14     1491.89     17.31 o
  -1   2   3     4741.85     5011.98     49.23 o
   0   2   3      182.01      172.94      7.38 o
   1   2   3      890.31      902.11     10.45 o
   2   2   3     3756.48     3766.17     65.00 o
   3   2   3     1577.58     1562.33     17.32 o
   4   2   3      102.71       82.72      3.79 o
   5   2   3       33.41       30.82      3.29 o
   6   2   3      469.47      463.27     14.70 o
   7   2   3      321.40      320.43     15.65 o
   8   2   3        7.18        4.52      4.79 o
  -7   3   3        0.85        1.33      4.40 o
  -6   3   3      193.69      191.32     15.17 o
  -5   3   3      553.73      547.71     22.48 o
  -4   3   3      135.75      126.55      8.06 o
  -3   3   3      100.21       96.96      6.48 o
  -2   3   3     1255.94     1297.24     20.71 o
  -1   3   3     1394.01     1305.19     12.83 o
   0   3   3      529.13      522.54     11.65 o
   1   3   3      518.13      518.85      9.71 o
   2   3   3      416.86      396.28      6.22 o
   3   3   3      875.10      861.99     17.29 o
   4   3   3      479.04      476.03     11.61 o
   5   3   3       61.82       54.46      5.04 o
   6   3   3       67.87       70.57      6.23 o
   7   3   3      207.48      211.36     13.83 o
   8   3   3       62.16       69.37     10.24 o
  -7   4   3       67.58       77.89     15.92 o
  -6   4   3      134.87      147.22     14.02 o
  -5   4   3       12.14       15.85      4.11 o
  -4   4   3      224.34      211.00     10.74 o
  -3   4   3      900.06      931.33     20.43 o
  -2   4   3      886.95      917.29     18.62 o
  -1   4   3       52.26       44.38      3.50 o
   0   4   3       58.00       58.05      3.73 o
   1   4   3     1342.27     1350.77     12.56 o
   2   4   3     1568.50     1587.03     15.46 o
   3   4   3       54.78       51.54      3.75 o
   4   4   3      268.37      270.56      7.92 o
   5   4   3      493.21      491.66     17.27 o
   6   4   3      213.72      210.94     12.39 o
   7   4   3        6.09       -0.85      4.49 o
  -6   5   3      179.92      187.17     16.29 o
  -5   5   3        7.54       20.40      5.56 o
  -4   5   3        1.29        2.63      3.17 o
  -3   5   3      509.07      511.10     16.15 o
  -2   5   3      761.38      756.84     18.08 o
  -1   5   3       29.41       25.44      3.12 o
   0   5   3      134.92      134.93      5.18 o
   1   5   3      662.81      693.06     10.04 o
   2   5   3     1038.07      999.25     13.37 o
   3   5   3      356.57      346.11      9.40 o
   4   5   3       85.59       89.45      4.56 o
   5   5   3      140.76      146.08      8.55 o
   6   5   3      336.28      337.63     17.40 o
   7   5   3       48.07       53.33      7.54 o
  -6   6   3        3.96       -1.07      3.00 o
  -5   6   3       52.28       45.97      6.70 o
  -4   6   3      106.61       94.63      8.28 o
  -3   6   3      135.07      125.48      8.91 o
  -2   6   3       63.59       61.07      5.23 o
  -1   6   3      671.30      691.69     12.56 o
   0   6   3      608.34      629.56     11.79 o
   1   6   3      245.21      267.80      8.19 o
   2   6   3       36.20       33.29      2.91 o
   3   6   3      311.60      297.51      8.67 o
   4   6   3      344.65      360.58     10.00 o
   5   6   3      152.82      161.81      9.64 o
   6   6   3       15.16       14.76      5.85 o
   7   6   3       27.10       33.75     14.60 o
  -6   7   3        0.11        6.23      5.91 o
  -5   7   3        1.14       -3.55      4.12 o
  -4   7   3      191.25      179.98     11.84 o
  -3   7   3      353.70      373.61     16.51 o
  -2   7   3       12.27       14.38      3.31 o
  -1   7   3       73.43       67.36      5.39 o
   0   7   3      473.46      461.85     15.17 o
   1   7   3      485.86      499.14     13.86 o
   2   7   3       28.57       27.26      3.37 o
   3   7   3       23.37       29.32      3.78 o
   4   7   3      102.67      113.76      6.77 o
   5   7   3      208.00      224.24     11.76 o
   6   7   3       18.42       24.49      6.53 o
  -5   8   3       30.44       21.00      5.93 o
  -4   8   3       38.25       39.47      5.57 o
  -3   8   3       30.64       29.80      4.69 o
  -2   8   3      185.94      175.40     10.84 o
  -1   8   3       85.49       77.30      9.59 o
   0   8   3       39.80       45.45      7.60 o
   1   8   3       85.51       86.89      9.95 o
   2   8   3      209.69      217.92      9.12 o
   3   8   3       36.33       38.27      4.35 o
   4   8   3       11.99       15.89      4.00 o
   5   8   3       29.31       32.40      6.56 o
  -4   9   3       59.46       52.75      8.05 o
  -3   9   3        1.31        2.17      5.14 o
  -2   9   3       13.38       17.31      5.91 o
  -1   9   3      127.52      134.14     13.12 o
   0   9   3      126.09      120.49     12.36 o
   1   9   3        0.11       -2.81      4.14 o
   2   9   3       21.15       17.11      7.01 o
   3   9   3       93.99       89.76      9.45 o
   4   9   3      110.31      115.34     10.55 o
  -2  10   3        5.50       -0.62      4.29 o
  -1  10   3        2.98        5.41     11.51 o
   0  10   3       41.77       37.66      8.59 o
   1  10   3       98.08       95.67     12.08 o
   2  10   3       14.77       24.63      7.97 o
  -2  -8   4        0.75        5.05      5.33 o
  -1  -8   4        0.53       -0.32      8.68 o
   0  -8   4      112.46      123.83     17.89 o
   1  -8   4      138.34      120.12     12.64 o
   2  -8   4        9.64        3.82      3.39 o
   3  -8   4        2.39        3.27      3.59 o
  -3  -7   4       55.66       54.13      9.56 o
  -2  -7   4       61.05       80.64     23.36 o
  -1  -7   4       90.84      100.34     11.07 o
   0  -7   4       27.28       30.54      5.93 o
   1  -7   4       86.71       77.63      9.44 o
   2  -7   4       99.85       95.79      6.48 o
   3  -7   4      163.24      162.13     12.79 o
   4  -7   4       28.38       35.73      6.25 o
   5  -7   4       18.40       22.00      7.75 o
  -4  -6   4      211.84      221.76     18.67 o
  -3  -6   4        2.19       -2.78      5.32 o
  -2  -6   4        2.71        7.04      4.73 o
  -1  -6   4      445.32      464.05     21.84 o
   0  -6   4      371.04      336.83     22.58 o
   1  -6   4        8.81        7.12      1.93 o
   2  -6   4       29.96       33.75      4.23 o
   3  -6   4      322.10      328.27     12.40 o
   4  -6   4      147.42      164.70     13.86 o
   5  -6   4        3.79        9.16      5.57 o
   6  -6   4        0.17       -5.07      5.07 o
  -5  -5   4       45.70       39.59      9.38 o
  -4  -5   4      171.44      174.74     15.34 o
  -3  -5   4      117.50      112.77     11.80 o
  -2  -5   4      164.36      161.89     13.16 o
  -1  -5   4      153.64      135.09     14.79 o
   0  -5   4      409.81      407.32     10.32 o
   1  -5   4      132.76      133.70     11.34 o
   2  -5   4       59.59       55.67      4.24 o
   3  -5   4       46.66       36.25      4.82 o
   4  -5   4      213.53      216.76     14.98 o
   5  -5   4       74.73       81.51     12.16 o
   6  -5   4       42.66       58.82     14.67 o
   7  -5   4       16.87       20.87      6.92 o
  -5  -4   4      147.10      147.11     14.97 o
  -4  -4   4        0.32       -0.44      3.11 o
  -3  -4   4       39.56       42.70      7.46 o
  -2  -4   4     1189.36     1211.27     68.31 o
  -1  -4   4      654.71      659.25     13.71 o
   0  -4   4       26.69       17.27      2.22 o
   1  -4   4        3.71        3.53      1.59 o
   2  -4   4      975.46     1000.40     21.31 o
   3  -4   4      396.00      404.16     13.52 o
   4  -4   4       29.40       26.64      5.12 o
   5  -4   4       31.31       30.07      4.92 o
   6  -4   4      251.75      265.22     13.91 o
   7  -4   4      100.82      115.86     10.41 o
  -6  -3   4      105.32       80.59     11.56 o
  -5  -3   4      285.01      296.85     21.87 o
  -4  -3   4       33.66       36.81      6.27 o
  -3  -3   4       38.97       44.10      6.23 o
  -2  -3   4      217.43      230.69     10.48 o
  -1  -3   4      836.89      801.96     24.58 o
   0  -3   4      386.07      365.68      8.14 o
   1  -3   4      232.34      232.81      7.50 o
   2  -3   4      353.94      333.86      9.57 o
   3  -3   4      950.21      961.35     18.62 o
   4  -3   4      141.72      129.84     11.80 o
   5  -3   4       36.18       35.03      4.87 o
   6  -3   4      155.62      162.81     12.28 o
   7  -3   4      199.76      189.39     12.17 o
  -6  -2   4      127.77      126.99     13.40 o
  -5  -2   4       11.47       10.51      3.73 o
  -4  -2   4       22.22       28.33      3.73 o
  -3  -2   4      656.64      680.34     19.92 o
  -2  -2   4      485.36      508.93      9.60 o
  -1  -2   4       73.97       82.34      3.61 o
   0  -2   4      650.21      650.40     18.59 o
   1  -2   4     3666.23     3695.58     33.19 o
   2  -2   4      749.01      717.75     12.36 o
   3  -2   4       12.87       12.42      1.99 o
   4  -2   4       81.38       79.76      4.29 o
   5  -2   4      699.24      722.27     24.62 o
   6  -2   4      227.41      223.31     10.01 o
   7  -2   4       17.64       17.66      4.11 o
   8  -2   4        1.92       -0.95      3.04 o
  -7  -1   4      105.31      106.96     12.35 o
  -6  -1   4      246.23      260.98     15.03 o
  -5  -1   4        1.53        4.26      2.07 o
  -4  -1   4       51.71       52.28      4.23 o
  -3  -1   4      904.56      917.45     14.71 o
  -2  -1   4     1508.01     1494.70     15.65 o
  -1  -1   4      362.47      373.97      5.87 o
   0  -1   4      282.69      288.00      6.19 o
   1  -1   4      819.58      797.40     14.31 o
   2  -1   4     3032.55     3090.50     20.62 o
   3  -1   4      566.32      564.78      9.39 o
   4  -1   4        1.63        4.44      1.27 o
   5  -1   4      214.67      202.60     11.12 o
   6  -1   4      402.39      404.09     14.47 o
   7  -1   4       13.56       14.04      4.33 o
   8  -1   4        3.32        6.35      4.13 o
  -7   0   4       34.57       43.34      9.12 o
  -6   0   4       34.88       34.06      4.16 o
  -5   0   4      156.78      154.58      7.49 o
  -4   0   4      865.57      859.82     17.62 o
  -3   0   4      621.65      614.97     13.52 o
  -2   0   4      269.99      262.20      6.25 o
  -1   0   4      124.88      113.12      4.01 o
   0   0   4     1735.69     1771.28     14.92 o
   1   0   4     1074.44     1120.00     13.09 o
   2   0   4      533.73      553.78      8.59 o
   3   0   4      361.16      346.31      8.73 o
   4   0   4      996.53     1016.78     24.82 o
   5   0   4      159.14      143.66      6.13 o
   6   0   4       23.87       25.86      3.26 o
   7   0   4       30.74       30.94      4.41 o
   8   0   4      171.13      151.90     14.37 o
  -7   1   4      150.12      144.51     11.82 o
  -6   1   4        0.17       -2.70      2.70 o
  -5   1   4       39.63       38.73      4.43 o
  -4   1   4      972.48     1019.09     18.57 o
  -3   1   4      995.22      968.60     18.47 o
  -2   1   4        9.99       10.98      1.62 o
  -1   1   4      296.28      290.62      6.93 o
   0   1   4     1559.34     1565.48     10.88 o
   1   1   4     1815.07     1812.36     37.39 o
   2   1   4      184.31      174.76      5.19 o
   3   1   4       11.33       11.29      1.84 o
   4   1   4      964.56      983.85     14.23 o
   5   1   4     1374.40     1402.23     23.92 o
   6   1   4       55.50       58.05      4.55 o
   7   1   4        0.17       -3.24      3.24 o
   8   1   4      130.69      127.90     26.36 o
  -7   2   4       61.87       70.03     11.96 o
  -6   2   4       44.50       38.94      7.12 o
  -5   2   4      109.94       93.60      9.11 o
  -4   2   4       77.45       64.22      6.15 o
  -3   2   4      504.17      480.29     13.21 o
  -2   2   4      767.34      737.58     12.36 o
  -1   2   4     1045.55     1063.27     15.01 o
   0   2   4      326.73      307.66      5.99 o
   1   2   4      696.26      707.71      9.84 o
   2   2   4      211.93      198.34      5.84 o
   3   2   4     1159.31     1181.34     12.66 o
   4   2   4      819.72      839.00     18.31 o
   5   2   4      417.21      423.19     13.81 o
   6   2   4       95.23       94.52      8.03 o
   7   2   4      141.24      141.42     10.44 o
   8   2   4       39.03       42.62      8.51 o
  -7   3   4        0.80       16.73      9.62 o
  -6   3   4       13.11        3.02      5.54 o
  -5   3   4      410.10      392.57     18.20 o
  -4   3   4      334.50      315.62     11.38 o
  -3   3   4        5.40        2.21      1.95 o
  -2   3   4      232.06      218.20      5.88 o
  -1   3   4     2244.57     2233.12     24.08 o
   0   3   4     1585.16     1567.66     21.84 o
   1   3   4      261.62      273.17      6.50 o
   2   3   4      266.51      272.82      5.97 o
   3   3   4     1313.05     1286.24     15.30 o
   4   3   4     1009.75     1025.87     16.04 o
   5   3   4       29.90       34.31      3.79 o
   6   3   4        3.38        6.54      3.38 o
   7   3   4      274.37      272.59     15.03 o
   8   3   4      120.25      132.40     14.21 o
  -6   4   4       45.33       46.18      6.74 o
  -5   4   4       74.65       69.60      7.40 o
  -4   4   4      318.26      311.25     14.44 o
  -3   4   4      181.90      176.09     12.04 o
  -2   4   4      141.80      146.68      8.12 o
  -1   4   4      421.39      437.62     12.52 o
   0   4   4     2936.54     3026.85     40.06 o
   1   4   4      780.02      766.61     10.07 o
   2   4   4      146.61      145.72      5.15 o
   3   4   4      205.49      180.36      8.47 o
   4   4   4      393.06      393.81     13.23 o
   5   4   4       67.30       57.69      6.38 o
   6   4   4      122.90      134.37     10.25 o
   7   4   4       83.32       88.11     11.87 o
  -6   5   4      170.90      160.27     12.00 o
  -5   5   4      115.83      118.26      9.83 o
  -4   5   4        5.48        9.90      3.98 o
  -3   5   4      161.76      157.31      9.61 o
  -2   5   4     1008.48      984.73     21.65 o
  -1   5   4      458.24      462.99     12.13 o
   0   5   4       24.58       25.59      3.67 o
   1   5   4      189.82      182.33      6.58 o
   2   5   4     1021.36     1016.81     11.67 o
   3   5   4      363.83      351.64      7.97 o
   4   5   4        6.44        6.11      2.56 o
   5   5   4       18.89       19.44      4.55 o
   6   5   4      297.80      310.09     15.73 o
   7   5   4      110.78      124.00      9.67 o
  -6   6   4       41.04       54.99      9.83 o
  -5   6   4      183.12      201.45     13.85 o
  -4   6   4       79.25       83.93      9.52 o
  -3   6   4       45.50       39.25      5.76 o
  -2   6   4       75.25       63.94      5.51 o
  -1   6   4      589.22      612.99     14.91 o
   0   6   4       71.33       70.14      5.31 o
   1   6   4        8.45        8.58      2.59 o
   2   6   4      324.54      327.28      9.75 o
   3   6   4      804.45      823.04     14.12 o
   4   6   4       54.51       57.59      4.58 o
   5   6   4       19.27       18.59      3.56 o
   6   6   4       82.99       97.35      8.01 o
   7   6   4       96.19       98.61     10.39 o
  -5   7   4        7.95        9.79      4.75 o
  -4   7   4       63.70       55.77      7.16 o
  -3   7   4      194.36      191.33     13.26 o
  -2   7   4       44.07       47.59      5.05 o
  -1   7   4       10.39       15.90      3.38 o
   0   7   4      121.82      121.62      6.77 o
   1   7   4      540.02      550.59     16.94 o
   2   7   4      144.21      143.62      7.00 o
   3   7   4       30.99       32.37      3.85 o
   4   7   4      102.16      101.45      8.85 o
   5   7   4      277.56      296.65     15.79 o
   6   7   4       47.44       50.69      7.42 o
  -5   8   4        0.75        4.55      3.35 o
  -4   8   4        4.19        2.81      3.91 o
  -3   8   4       58.42       64.27      6.48 o
  -2   8   4      293.17      261.89     13.76 o
  -1   8   4       48.50       41.31      5.66 o
   0   8   4        5.99        3.84      4.83 o
   1   8   4      139.24      122.07     11.71 o
   2   8   4      406.66      421.54     17.59 o
   3   8   4       29.16       28.34      4.00 o
   4   8   4       12.26       12.48      4.35 o
   5   8   4       97.21      100.84     10.07 o
  -4   9   4       30.57       22.18      6.00 o
  -3   9   4       11.64       15.72      4.98 o
  -2   9   4       56.69       56.87      9.55 o
  -1   9   4       84.78       85.94     10.96 o
   0   9   4      136.26      123.36     12.83 o
   1   9   4       23.87       20.03      7.48 o
   2   9   4       23.97       38.23      7.59 o
   3   9   4       53.54       55.69      8.02 o
   4   9   4       93.07      106.86      9.87 o
  -2  10   4        2.86        7.75     14.12 o
  -1  10   4        6.78        1.57      5.63 o
   0  10   4       73.08       60.18      9.52 o
   1  10   4      104.27       90.04     12.07 o
   2  10   4        0.38        8.59      7.46 o
   3  10   4        0.18        0.22      5.52 o
   0  -8   5       29.85       47.37     13.16 o
   1  -8   5       87.79       86.14     23.46 o
   2  -8   5       21.80       21.21      5.16 o
  -2  -7   5       96.39       98.14     12.32 o
  -1  -7   5       35.93       44.34      8.23 o
   0  -7   5        0.11        6.71      4.61 o
   1  -7   5      114.55      110.20     11.75 o
   2  -7   5      124.48      141.39      9.01 o
   3  -7   5       12.12       12.38      4.40 o
   4  -7   5        2.45        3.40     12.49 o
  -3  -6   5       18.70        7.64      6.22 o
  -2  -6   5       12.90       17.58      6.10 o
  -1  -6   5      111.35      117.37     12.24 o
   0  -6   5      216.63      218.34     20.09 o
   1  -6   5       66.85       61.60      5.61 o
   2  -6   5       10.50       13.00      3.05 o
   3  -6   5       75.43       73.34      7.38 o
   4  -6   5      128.76      129.17     13.28 o
   5  -6   5       68.40       65.30     10.04 o
  -4  -5   5      197.61      173.86     16.07 o
  -3  -5   5      167.66      168.77     15.01 o
  -2  -5   5       14.30        9.01      4.67 o
  -1  -5   5        0.57       -1.28      3.32 o
   0  -5   5      402.64      403.98     20.51 o
   1  -5   5      553.11      593.61     15.49 o
   2  -5   5       96.81       98.29      6.68 o
   3  -5   5        1.51        4.78      3.57 o
   4  -5   5      330.40      359.88     38.03 o
   5  -5   5      157.59      178.50     21.37 o
   6  -5   5        0.84       -5.17      5.17 o
  -5  -4   5       57.02       52.88     13.13 o
  -4  -4   5       99.87      118.11     12.85 o
  -3  -4   5      126.90      119.98     12.61 o
  -2  -4   5      136.24      141.17     12.50 o
  -1  -4   5      160.14      148.02     13.97 o
   0  -4   5      321.11      317.85     11.99 o
   1  -4   5      278.24      286.63     15.67 o
   2  -4   5      333.73      318.34     10.64 o
   3  -4   5      226.65      247.59     14.58 o
   4  -4   5      124.46      142.47     11.89 o
   5  -4   5       13.48       12.64      5.23 o
   6  -4   5       35.12       39.47      6.41 o
   7  -4   5       41.92       39.91      6.61 o
  -5  -3   5      298.99      301.50     20.81 o
  -4  -3   5      178.92      155.62     14.11 o
  -3  -3   5       23.28       25.44      6.06 o
  -2  -3   5      101.71      102.03      7.50 o
  -1  -3   5     1184.89     1201.12     18.76 o
   0  -3   5      698.40      694.34     14.49 o
   1  -3   5        9.88       10.17      1.99 o
   2  -3   5       11.59        4.87      2.17 o
   3  -3   5      907.72      945.28     19.14 o
   4  -3   5      618.96      631.31     18.82 o
   5  -3   5        2.33        9.65      3.10 o
   6  -3   5        0.16        2.99      2.95 o
   7  -3   5      175.92      172.53     18.26 o
  -6  -2   5       12.42       19.62      6.75 o
  -5  -2   5      103.83       95.36     11.81 o
  -4  -2   5      311.80      309.85     18.45 o
  -3  -2   5      269.16      274.50     13.62 o
  -2  -2   5      133.21      136.21      8.11 o
  -1  -2   5      662.97      646.82     20.83 o
   0  -2   5      377.49      386.24     12.71 o
   1  -2   5       51.77       51.83      3.39 o
   2  -2   5      124.30      120.58      5.51 o
   3  -2   5      761.06      739.32     13.79 o
   4  -2   5      296.51      279.17      9.00 o
   5  -2   5      161.26      159.26      7.67 o
   6  -2   5       80.98       82.39      6.30 o
   7  -2   5       99.14      101.99      9.17 o
   8  -2   5       21.44       22.63      6.65 o
  -6  -1   5      245.88      231.34     23.66 o
  -5  -1   5      104.93      106.63      9.02 o
  -4  -1   5        1.72        2.85      2.34 o
  -3  -1   5       87.23       88.27      5.58 o
  -2  -1   5     1110.49     1120.31     14.02 o
  -1  -1   5      469.79      462.72     10.21 o
   0  -1   5       90.55       99.12      4.69 o
   1  -1   5      215.47      208.02      7.34 o
   2  -1   5     1784.79     1805.65     24.78 o
   3  -1   5      747.45      704.66      9.19 o
   4  -1   5        3.21        3.82      1.31 o
   5  -1   5       54.11       44.10      3.62 o
   6  -1   5      720.94      783.42     18.33 o
   7  -1   5      197.84      206.23     12.75 o
   8  -1   5        0.12        0.77      4.01 o
  -6   0   5      155.43      170.19     16.27 o
  -5   0   5      232.05      230.77     11.53 o
  -4   0   5       19.37       20.11      3.17 o
  -3   0   5       17.71       16.17      3.70 o
  -2   0   5      940.31      926.57     13.11 o
  -1   0   5     2176.09     2208.23     20.95 o
   0   0   5      475.58      501.07      8.99 o
   1   0   5      117.51      125.23      6.68 o
   2   0   5     2064.81     2177.07     18.37 o
   3   0   5      599.97      610.17      9.89 o
   4   0   5       95.64       91.65      6.40 o
   5   0   5      133.19      119.27      6.59 o
   6   0   5      406.98      400.54     11.44 o
   7   0   5       93.21       82.28      6.61 o
   8   0   5       21.30       19.38     10.31 o
  -6   1   5       42.62       38.23      5.09 o
  -5   1   5       15.49       18.39      3.73 o
  -4   1   5      148.05      133.07      9.60 o
  -3   1   5      960.02      929.13     17.33 o
  -2   1   5      449.35      443.22      9.13 o
  -1   1   5      141.56      146.93      4.32 o
   0   1   5      698.80      675.65     10.03 o
   1   1   5     2579.41     2699.85     21.72 o
   2   1   5     1052.85     1079.38     13.44 o
   3   1   5      104.31      117.61      4.19 o
   4   1   5      151.36      141.55      6.32 o
   5   1   5      562.98      560.12     12.38 o
   6   1   5      126.48      121.15      6.45 o
   7   1   5        0.46        3.41      2.82 o
   8   1   5       38.59       36.60      8.47 o
  -6   2   5      139.79      128.06     10.01 o
  -5   2   5       52.06       53.35      6.20 o
  -4   2   5       31.23       27.35      3.61 o
  -3   2   5     1033.04     1042.48     17.62 o
  -2   2   5     1174.32     1177.48     17.06 o
  -1   2   5        9.07       13.01      1.92 o
   0   2   5       24.04       19.51      1.72 o
   1   2   5     3784.40     3867.66     23.62 o
   2   2   5     1896.85     1957.36     21.26 o
   3   2   5       10.33       11.83      2.07 o
   4   2   5        6.03       10.45      2.44 o
   5   2   5      556.21      544.83     15.03 o
   6   2   5      155.32      148.13      8.16 o
   7   2   5       37.19       40.11      6.19 o
   8   2   5       26.41       20.45      4.98 o
  -6   3   5       50.52       55.53     18.53 o
  -5   3   5      112.15      113.47     11.12 o
  -4   3   5      319.64      325.49     20.36 o
  -3   3   5      250.99      239.85     10.03 o
  -2   3   5      127.55      124.88      5.98 o
  -1   3   5      391.06      380.36     10.41 o
   0   3   5     1126.29     1094.79     20.83 o
   1   3   5      229.41      211.54      9.00 o
   2   3   5       42.33       41.31      2.77 o
   3   3   5      577.99      564.89     13.66 o
   4   3   5      800.30      819.87     24.63 o
   5   3   5      201.63      200.52     16.71 o
   6   3   5       30.40       26.58      6.38 o
   7   3   5       91.48       87.32     14.34 o
   8   3   5       90.30      106.04     13.12 o
  -6   4   5        2.07        6.18      5.37 o
  -5   4   5        1.89        3.89      5.52 o
  -4   4   5      450.31      459.36     28.40 o
  -3   4   5      485.35      497.05     20.17 o
  -2   4   5       45.31       38.77      5.88 o
  -1   4   5        0.44       -0.45      1.80 o
   0   4   5     1452.35     1470.37     22.77 o
   1   4   5      707.89      697.34     13.25 o
   2   4   5        0.91        0.88      1.12 o
   3   4   5      104.28      103.55      5.87 o
   4   4   5     1551.84     1634.36     27.82 o
   5   4   5      375.62      387.38     14.56 o
   6   4   5       10.01       10.31      6.01 o
   7   4   5       10.02       11.89      8.76 o
  -6   5   5       20.70       24.46      6.95 o
  -5   5   5       21.62       17.06      4.75 o
  -4   5   5       78.47       76.62      8.04 o
  -3   5   5      143.55      148.51      9.95 o
  -2   5   5      173.60      168.41     14.28 o
  -1   5   5      361.06      364.87     18.59 o
   0   5   5      363.44      363.51     20.77 o
   1   5   5      223.95      214.16      9.86 o
   2   5   5      587.81      574.65     11.44 o
   3   5   5      416.09      429.31     10.79 o
   4   5   5      109.49      115.75      9.01 o
   5   5   5       85.69       84.95      8.03 o
   6   5   5      175.20      180.90     15.32 o
   7   5   5       54.14       60.90     10.12 o
  -5   6   5      162.56      172.80     14.50 o
  -4   6   5       65.69       65.50      7.71 o
  -3   6   5        2.27        1.03      2.97 o
  -2   6   5       44.31       41.80      4.84 o
  -1   6   5     1109.82     1154.85     24.38 o
   0   6   5      564.05      566.16     16.75 o
   1   6   5       20.70       18.48      2.95 o
   2   6   5       32.32       33.00      3.93 o
   3   6   5      656.33      636.13     14.30 o
   4   6   5      130.79      129.77      7.90 o
   5   6   5        2.54        4.08      2.32 o
   6   6   5       31.18       33.92      4.73 o
   7   6   5      126.34      149.03     12.20 o
  -5   7   5       54.16       53.63      8.31 o
  -4   7   5      113.16      118.02      9.06 o
  -3   7   5       53.80       43.95      5.55 o
  -2   7   5       47.84       45.23      5.34 o
  -1   7   5      222.69      211.81     15.24 o
   0   7   5      167.25      171.48     11.34 o
   1   7   5      158.20      153.56      9.27 o
   2   7   5       70.62       69.37      5.89 o
   3   7   5       53.20       56.92      4.89 o
   4   7   5       67.59       69.49      6.23 o
   5   7   5      113.72      124.62      9.08 o
   6   7   5       16.79       19.27      5.18 o
  -4   8   5        9.76       10.80      3.99 o
  -3   8   5       38.25       38.96      5.78 o
  -2   8   5      206.65      209.05     11.58 o
  -1   8   5       16.31       18.72      4.10 o
   0   8   5        0.84        2.63      5.08 o
   1   8   5       72.81       77.11      7.27 o
   2   8   5      333.89      362.09     18.22 o
   3   8   5       45.46       43.45      4.76 o
   4   8   5        2.74        2.37      5.36 o
   5   8   5       32.84       38.35      6.25 o
  -3   9   5        0.44       -3.19      3.28 o
  -2   9   5       67.35       67.81     10.29 o
  -1   9   5       56.31       60.49      8.82 o
   0   9   5       23.66       31.95      7.10 o
   1   9   5       13.22       15.28      6.03 o
   2   9   5       86.49       95.23     11.96 o
   3   9   5       77.34       74.77      7.41 o
   4   9   5       66.84       64.05      7.01 o
  -2  10   5        2.92        3.43     14.77 o
  -1  10   5        8.77       12.84      5.91 o
   0  10   5       58.74       52.62      9.55 o
   1  10   5       84.87       73.91     11.49 o
   2  10   5        7.04        9.20      5.02 o
   3  10   5       16.25       25.47      8.39 o
  -1  -7   6       81.26       90.42     11.80 o
   0  -7   6        0.30        4.71     11.36 o
   1  -7   6       24.08       30.39      7.06 o
   2  -7   6      130.51      125.81     25.13 o
   3  -7   6       92.21       82.41     10.63 o
  -2  -6   6      148.68      148.65     15.16 o
  -1  -6   6      142.12      154.39     15.11 o
   0  -6   6        9.77       14.31      5.92 o
   1  -6   6       15.03       25.63      4.23 o
   2  -6   6      120.57      139.88      8.74 o
   3  -6   6       95.79       91.86      8.53 o
   4  -6   6       14.40       21.45      6.46 o
   5  -6   6       10.32       12.83      5.80 o
  -3  -5   6      116.42       96.15     12.41 o
  -2  -5   6       86.20       95.65     12.24 o
  -1  -5   6        5.49        9.14      4.92 o
   0  -5   6      145.60      137.33     12.40 o
   1  -5   6      248.86      282.47     13.42 o
   2  -5   6       93.88      100.75      7.17 o
   3  -5   6       12.86       15.54      5.56 o
   4  -5   6       54.06       50.55      8.51 o
   5  -5   6      169.62      208.26     17.27 o
   6  -5   6       74.38       83.19     11.41 o
  -4  -4   6        0.35       -0.14      4.34 o
  -3  -4   6      252.39      252.68     18.78 o
  -2  -4   6      306.72      280.40     18.21 o
  -1  -4   6        0.32        3.42      2.49 o
   0  -4   6       39.62       42.05      4.71 o
   1  -4   6      496.41      515.13     14.52 o
   2  -4   6      226.83      229.88     11.69 o
   3  -4   6        0.99        0.60      2.76 o
   4  -4   6       72.20       63.52      9.23 o
   5  -4   6      213.04      224.16     16.65 o
   6  -4   6      129.82      141.33     16.11 o
  -5  -3   6       57.40       61.46      9.96 o
  -4  -3   6      105.45      102.23     11.95 o
  -3  -3   6      103.49       91.81     10.89 o
  -2  -3   6       12.33       22.54      4.09 o
  -1  -3   6      208.04      224.44     11.15 o
   0  -3   6      359.34      349.84     12.45 o
   1  -3   6      389.90      393.73     13.80 o
   2  -3   6      123.63      127.07      8.32 o
   3  -3   6      333.05      324.65     16.47 o
   4  -3   6      246.50      255.97     14.13 o
   5  -3   6       88.86      100.34      8.03 o
   6  -3   6        2.86        3.67      5.70 o
   7  -3   6       51.35       48.11      6.74 o
  -5  -2   6       22.68       23.36      6.71 o
  -4  -2   6      455.43      443.01     23.11 o
  -3  -2   6      335.34      353.67     23.40 o
  -2  -2   6       51.25       41.95      5.23 o
  -1  -2   6       64.95       62.28      4.72 o
   0  -2   6     1842.53     1882.29     27.50 o
   1  -2   6     1038.86     1023.72     24.60 o
   2  -2   6        1.27        2.09      2.21 o
   3  -2   6      167.40      151.82      8.19 o
   4  -2   6      507.49      514.69     21.34 o
   5  -2   6      168.11      172.89     10.25 o
   6  -2   6        0.61       -3.67      4.38 o
   7  -2   6       23.95       22.16      5.33 o
  -6  -1   6       28.38       15.45     10.52 o
  -5  -1   6       55.51       55.08      7.07 o
  -4  -1   6      214.71      198.38     11.92 o
  -3  -1   6      161.98      164.28      8.70 o
  -2  -1   6      408.70      402.68     10.72 o
  -1  -1   6      449.94      436.15     11.49 o
   0  -1   6      362.18      371.52     11.50 o
   1  -1   6      131.96      133.28      6.12 o
   2  -1   6      434.42      437.58     13.33 o
   3  -1   6      306.91      311.35     14.57 o
   4  -1   6      290.08      284.84      9.73 o
   5  -1   6       92.44       82.58      6.67 o
   6  -1   6       67.54       59.40      6.95 o
   7  -1   6       40.68       40.54      7.97 o
   8  -1   6       40.69       49.63      9.00 o
  -6   0   6       21.57       23.02      6.51 o
  -5   0   6      324.36      329.31     13.98 o
  -4   0   6      327.95      324.88     19.74 o
  -3   0   6        0.46       -1.77      1.95 o
  -2   0   6      233.03      235.98      8.13 o
  -1   0   6     1537.40     1605.71     20.69 o
   0   0   6      440.26      447.85      9.43 o
   1   0   6      292.94      273.55      8.23 o
   2   0   6      361.87      377.12     10.83 o
   3   0   6     1723.49     1727.25     32.34 o
   4   0   6      496.31      456.48      9.28 o
   5   0   6        3.79       -1.61      1.61 o
   6   0   6       79.47       75.49      5.31 o
   7   0   6      190.92      200.81     16.81 o
   8   0   6       89.74       92.12     17.05 o
  -6   1   6       19.74       12.49      4.35 o
  -5   1   6      208.57      215.25     19.21 o
  -4   1   6      132.49      114.19      8.60 o
  -3   1   6       65.03       59.69      5.16 o
  -2   1   6      169.91      149.32     10.14 o
  -1   1   6      522.48      536.27     10.65 o
   0   1   6      385.80      373.32     11.93 o
   1   1   6      665.50      673.63     12.67 o
   2   1   6      196.19      195.99      9.21 o
   3   1   6      261.43      267.56      9.91 o
   4   1   6      470.18      441.54     11.61 o
   5   1   6      306.90      320.89      9.78 o
   6   1   6      114.01      110.84      6.44 o
   7   1   6      123.08      102.31     11.10 o
   8   1   6       47.92       51.09     15.93 o
  -6   2   6      144.55      159.63     35.26 o
  -5   2   6       62.03       60.63      8.95 o
  -4   2   6       24.69        2.23      5.68 o
  -3   2   6      132.10      126.89      9.55 o
  -2   2   6      999.14      982.76     14.73 o
  -1   2   6      828.79      861.34     14.41 o
   0   2   6        6.01        9.75      1.27 o
   1   2   6      630.14      644.17     12.62 o
   2   2   6     1447.63     1457.82     17.94 o
   3   2   6      447.28      435.80     11.17 o
   4   2   6        0.55        0.10      1.93 o
   5   2   6      340.92      340.12     11.46 o
   6   2   6      444.02      423.66     15.97 o
   7   2   6      105.17       99.57      9.31 o
   8   2   6        1.32        4.23      4.54 o
  -6   3   6      127.65      138.72     16.90 o
  -5   3   6       95.06       95.72     10.81 o
  -4   3   6        5.52        5.08      4.53 o
  -3   3   6       91.01       84.20      9.03 o
  -2   3   6      774.42      808.61     18.44 o
  -1   3   6      460.61      475.52     15.66 o
   0   3   6      306.71      315.80     11.45 o
   1   3   6      441.58      446.07     11.51 o
   2   3   6      694.32      705.00     13.20 o
   3   3   6      651.12      645.87     11.34 o
   4   3   6      136.49      127.91      6.69 o
   5   3   6        7.86       13.35      4.67 o
   6   3   6      120.45      121.55      9.40 o
   7   3   6      153.87      160.70     14.62 o
   8   3   6       17.71       20.77      6.51 o
  -6   4   6       36.29       24.97      7.90 o
  -5   4   6       11.91        8.44      5.65 o
  -4   4   6      242.34      245.01     27.96 o
  -3   4   6      346.24      368.91     18.39 o
  -2   4   6      133.52      142.75      8.44 o
  -1   4   6       10.33       16.27      3.28 o
   0   4   6      717.16      755.30     21.11 o
   1   4   6      930.49      945.59     14.80 o
   2   4   6      415.39      412.96      9.64 o
   3   4   6        1.69        1.69      1.02 o
   4   4   6      166.59      139.68     13.66 o
   5   4   6      212.82      205.29     11.08 o
   6   4   6       91.24      100.68     11.30 o
   7   4   6        6.17        1.80      4.92 o
  -5   5   6        2.06        4.65      6.01 o
  -4   5   6       53.91       55.87      9.09 o
  -3   5   6      460.53      486.88     21.81 o
  -2   5   6      206.11      202.70     10.70 o
  -1   5   6        6.03        6.71      2.90 o
   0   5   6      121.03      113.89      7.46 o
   1   5   6      439.93      428.62     12.67 o
   2   5   6      344.89      341.34      8.67 o
   3   5   6       68.64       66.90      4.56 o
   4   5   6       51.55       46.96      5.60 o
   5   5   6      215.99      198.04     11.22 o
   6   5   6      203.91      197.90     12.84 o
   7   5   6        9.62       11.79      5.57 o
  -5   6   6       64.81       55.05      9.28 o
  -4   6   6       59.91       62.26     10.15 o
  -3   6   6       51.46       56.59      6.81 o
  -2   6   6       48.79       56.97      6.63 o
  -1   6   6      291.73      289.39     18.11 o
   0   6   6       52.68       59.54      6.06 o
   1   6   6       65.87       62.85      5.25 o
   2   6   6      116.91      110.60      6.80 o
   3   6   6      382.48      377.21     11.17 o
   4   6   6      199.08      200.53     15.95 o
   5   6   6      104.85       97.66     11.31 o
   6   6   6       17.19       15.46      4.54 o
   7   6   6       44.91       53.77      8.30 o
  -5   7   6       13.37       24.48      5.77 o
  -4   7   6      122.11      140.38     16.03 o
  -3   7   6       53.14       63.39      7.49 o
  -2   7   6        0.20        4.87      3.96 o
  -1   7   6       92.75       94.43      8.01 o
   0   7   6      364.41      370.79     12.59 o
   1   7   6      199.23      199.72     10.80 o
   2   7   6       16.20       16.18      3.86 o
   3   7   6       87.10       89.66      6.82 o
   4   7   6      214.56      216.08     16.07 o
   5   7   6      146.59      133.79     13.70 o
   6   7   6        3.74        7.20      4.44 o
  -4   8   6       13.31       19.66      5.38 o
  -3   8   6       33.10       37.80      6.29 o
  -2   8   6      151.45      146.15     10.87 o
  -1   8   6       36.92       30.25      5.41 o
   0   8   6       75.92       72.87      7.44 o
   1   8   6      142.32      141.77     11.17 o
   2   8   6      132.97      136.54     11.51 o
   3   8   6        8.81       14.08      3.11 o
   4   8   6       43.11       44.90      6.59 o
   5   8   6       46.53       58.16      9.98 o
  -3   9   6        1.09       -0.08      3.85 o
  -2   9   6       61.82       63.60     11.95 o
  -1   9   6      123.05      122.49     10.10 o
   0   9   6       50.24       48.98      6.62 o
   1   9   6        0.16       -4.27      4.27 o
   2   9   6       43.42       53.27      8.81 o
   3   9   6       81.69       82.52      7.42 o
   4   9   6       34.81       35.83      7.45 o
  -1  10   6       12.80       21.55      6.38 o
   0  10   6       48.62       60.68      9.73 o
   1  10   6       38.42       37.54      9.20 o
   2  10   6        0.15        4.23      5.86 o
  -1  -6   7      174.45      205.62     17.60 o
   0  -6   7       58.60       52.89      9.56 o
   1  -6   7        0.12       -1.37      3.31 o
   2  -6   7       52.90       69.56      6.80 o
   3  -6   7      153.79      148.76     26.70 o
   4  -6   7       40.80       52.47      9.29 o
  -3  -5   7       22.87       20.75      8.06 o
  -2  -5   7       55.26       38.41      8.54 o
  -1  -5   7       67.01       67.74     10.72 o
   0  -5   7      134.54      157.14     14.28 o
   1  -5   7       31.13       30.53      4.37 o
   2  -5   7       66.16       64.15      7.87 o
   3  -5   7      103.27      106.06     11.58 o
   4  -5   7      127.81      141.89     16.08 o
   5  -5   7        6.44       11.05      4.90 o
  -3  -4   7      108.98      103.47     13.32 o
  -2  -4   7      362.56      417.68     23.65 o
  -1  -4   7       58.67       58.83      9.22 o
   0  -4   7        4.20        2.47      2.15 o
   1  -4   7      138.31      149.10      8.40 o
   2  -4   7      489.33      537.44     18.72 o
   3  -4   7       68.86       69.52      9.03 o
   4  -4   7        0.11        3.16      4.15 o
   5  -4   7       25.74       31.54      8.11 o
   6  -4   7      112.25      140.36     15.87 o
  -4  -3   7        2.32        0.87      9.90 o
  -3  -3   7       58.41       63.47     15.31 o
  -2  -3   7      221.00      205.50     15.79 o
  -1  -3   7      337.29      357.40     15.14 o
   0  -3   7       36.78       35.99      4.16 o
   1  -3   7       38.71       35.90      4.90 o
   2  -3   7      128.13      135.46      9.12 o
   3  -3   7      238.50      223.01     14.79 o
   4  -3   7        5.70       11.19      4.94 o
   5  -3   7       56.59       54.87     10.00 o
   6  -3   7      145.65      146.04     14.47 o
   7  -3   7       68.25       94.05     16.54 o
  -5  -2   7        2.25        2.83     18.37 o
  -4  -2   7       59.69       50.97      9.23 o
  -3  -2   7      264.69      248.95     17.73 o
  -2  -2   7      100.76       87.42      8.85 o
  -1  -2   7       23.21       30.27      4.79 o
   0  -2   7      202.68      205.04     14.18 o
   1  -2   7      551.13      541.66     24.28 o
   2  -2   7       52.92       42.36      4.98 o
   3  -2   7        8.62        2.57      2.58 o
   4  -2   7      196.65      206.00     14.57 o
   5  -2   7      462.17      483.60     21.90 o
   6  -2   7       69.44       76.91      7.79 o
   7  -2   7        4.63        3.98      2.98 o
  -5  -1   7        1.54       -1.50      3.87 o
  -4  -1   7       67.60       52.60      7.55 o
  -3  -1   7      304.91      318.67     16.73 o
  -2  -1   7      182.84      189.34      9.31 o
  -1  -1   7        0.23       -0.03      1.44 o
   0  -1   7      184.01      183.97      9.65 o
   1  -1   7      835.32      835.92     19.31 o
   2  -1   7      939.25      987.94     21.48 o
   3  -1   7       13.03       11.18      5.76 o
   4  -1   7       29.86       32.53      3.98 o
   5  -1   7      325.30      331.36     14.37 o
   6  -1   7      202.21      201.28     12.14 o
   7  -1   7        1.06        1.61      4.00 o
  -5   0   7       71.17       67.63      7.82 o
  -4   0   7      140.88      158.23     10.65 o
  -3   0   7       46.70       54.73      4.79 o
  -2   0   7       75.45       79.76      6.81 o
  -1   0   7      251.34      254.90      9.66 o
   0   0   7      920.39      938.32     14.86 o
   1   0   7      533.77      542.78     12.63 o
   2   0   7      200.58      204.73     13.74 o
   3   0   7      158.05      154.09     10.75 o
   4   0   7      415.72      431.14     14.76 o
   5   0   7       56.12       52.17      4.99 o
   6   0   7       18.86       20.41      3.51 o
   7   0   7       45.52       44.03      6.40 o
  -5   1   7       79.63       72.79      8.37 o
  -4   1   7      402.50      398.24     17.25 o
  -3   1   7      207.22      184.52     17.47 o
  -2   1   7        2.00        2.97      1.78 o
  -1   1   7      381.32      372.50      9.62 o
   0   1   7      894.56      934.41     16.68 o
   1   1   7      455.87      450.34     11.03 o
   2   1   7        3.99        5.47      2.03 o
   3   1   7      170.42      169.78     12.71 o
   4   1   7      729.02      731.82     15.67 o
   5   1   7      248.72      245.35     10.32 o
   6   1   7       16.33       10.33      3.18 o
   7   1   7       14.97        7.72      3.54 o
  -5   2   7       70.29       76.12     15.12 o
  -4   2   7      126.21      128.85     12.12 o
  -3   2   7      338.98      335.78     12.31 o
  -2   2   7      163.02      145.83      6.36 o
  -1   2   7      124.06      120.46      6.86 o
   0   2   7      156.02      140.86      6.76 o
   1   2   7      344.94      339.53     10.30 o
   2   2   7      110.16       96.65      8.10 o
   3   2   7      515.88      505.62     24.28 o
   4   2   7      249.71      195.83      9.79 o
   5   2   7       82.57       71.72      5.55 o
   6   2   7       37.78       42.57      4.74 o
   7   2   7      125.24      125.82     15.17 o
  -5   3   7      180.07      189.04     16.11 o
  -4   3   7       54.62       55.17      8.98 o
  -3   3   7        2.95       -3.54      3.54 o
  -2   3   7      245.36      229.09     10.48 o
  -1   3   7      726.53      748.62     23.96 o
   0   3   7      195.68      192.10     12.21 o
   1   3   7        0.40       -1.20      1.20 o
   2   3   7      240.71      238.75     11.71 o
   3   3   7      774.43      772.34     19.50 o
   4   3   7      298.17      278.81     17.22 o
   5   3   7       11.22        8.52      2.25 o
   6   3   7      114.80      116.42      8.14 o
   7   3   7      235.33      232.47     17.89 o
  -5   4   7       31.08       19.66      8.26 o
  -4   4   7       93.99       93.70     10.90 o
  -3   4   7       20.74       29.18      6.79 o
  -2   4   7       73.05       67.45      8.21 o
  -1   4   7      354.91      353.84     15.59 o
   0   4   7      753.24      782.07     21.24 o
   1   4   7       24.55       24.77      2.94 o
   2   4   7      123.76      124.07      7.94 o
   3   4   7      401.74      376.35     11.78 o
   4   4   7      353.10      315.47     13.94 o
   5   4   7       64.95       58.23      6.37 o
   6   4   7      134.63      134.96      8.84 o
   7   4   7       42.65       38.94      6.98 o
  -5   5   7       10.35       11.92      9.32 o
  -4   5   7        1.37        3.78      8.56 o
  -3   5   7      145.10      160.42     22.23 o
  -2   5   7      370.31      408.76     15.45 o
  -1   5   7      113.20      139.78     10.79 o
   0   5   7       24.47       27.07      4.08 o
   1   5   7      442.24      460.03     13.07 o
   2   5   7      714.72      692.52     22.70 o
   3   5   7       83.33       74.50      6.71 o
   4   5   7        0.88        1.08      2.35 o
   5   5   7       98.59       99.68     11.73 o
   6   5   7      194.24      193.28     13.03 o
   7   5   7       21.39        9.26      6.59 o
  -5   6   7       67.01       60.83     10.39 o
  -4   6   7        8.91        3.89      6.14 o
  -3   6   7       32.07       35.35      5.91 o
  -2   6   7      147.40      163.81     14.96 o
  -1   6   7      378.40      404.60     15.60 o
   0   6   7       22.40       15.15      3.97 o
   1   6   7       86.80       73.03      6.58 o
   2   6   7      322.60      332.89     12.93 o
   3   6   7      211.33      225.54      9.01 o
   4   6   7        2.50        2.23      2.82 o
   5   6   7       34.42       49.72      6.60 o
   6   6   7       82.29       79.91      9.25 o
  -4   7   7       64.30       59.97     10.39 o
  -3   7   7       80.59       79.42      8.68 o
  -2   7   7       24.90       28.65      5.52 o
  -1   7   7       18.96       19.28      4.88 o
   0   7   7      124.26      124.89     13.34 o
   1   7   7      201.86      198.53     12.09 o
   2   7   7       12.82       20.05      3.87 o
   3   7   7       12.61        9.52      2.60 o
   4   7   7      126.05      127.55     10.26 o
   5   7   7      126.63      110.49     12.36 o
   6   7   7        6.22        1.95      4.34 o
  -3   8   7       61.05       70.83     12.20 o
  -2   8   7       81.70       91.15      9.26 o
  -1   8   7        2.58       -2.72      2.72 o
   0   8   7       10.85        8.96      4.46 o
   1   8   7      137.04      155.94     10.47 o
   2   8   7      159.19      172.77     11.22 o
   3   8   7        2.41        1.13      2.54 o
   4   8   7       48.62       41.58      7.09 o
   5   8   7       92.60       86.94     12.26 o
  -2   9   7       26.17       29.80      6.57 o
  -1   9   7       33.99       21.48      6.79 o
   0   9   7       52.72       47.18      6.70 o
   1   9   7       14.54       16.60      6.04 o
   2   9   7       38.76       35.68      5.91 o
   3   9   7       81.17       82.28      8.60 o
   4   9   7       62.82       69.95      8.41 o
   0  10   7       73.33       73.43     12.64 o
   1  10   7       39.17       34.21      8.37 o
   2  10   7        0.05        8.48      5.79 o
   1  -6   8        7.70       13.16      5.70 o
   2  -6   8        5.64        8.12      4.20 o
  -1  -5   8       10.48       14.69      5.14 o
   0  -5   8      221.80      212.10     17.30 o
   1  -5   8       71.31       67.57     10.10 o
   2  -5   8        0.23        2.18      4.98 o
   3  -5   8        5.68        9.29      7.18 o
   4  -5   8      156.66      166.99     15.86 o
  -2  -4   8       16.58       14.18     10.82 o
  -1  -4   8       66.44       65.04      9.98 o
   0  -4   8      118.73      130.22     10.17 o
   1  -4   8       64.42       59.85      5.94 o
   2  -4   8       63.04       61.63      7.18 o
   3  -4   8       93.87      100.71     13.67 o
   4  -4   8       59.16       81.63     13.76 o
   5  -4   8       19.86       31.60      7.62 o
  -3  -3   8        2.81        3.66      3.72 o
  -2  -3   8       80.36       86.01     11.31 o
  -1  -3   8      370.60      388.78     21.80 o
   0  -3   8       46.15       34.90      4.73 o
   1  -3   8        1.73       -2.68      2.68 o
   2  -3   8      117.97      130.84      9.70 o
   3  -3   8      630.36      691.53     26.72 o
   4  -3   8       67.22       69.84      9.72 o
   5  -3   8        4.48       -1.79      5.75 o
   6  -3   8        9.44       13.81      6.06 o
  -4  -2   8       93.06       83.42     12.72 o
  -3  -2   8       28.38       27.99      8.04 o
  -2  -2   8       59.08       61.60      7.44 o
  -1  -2   8      275.37      297.80     14.35 o
   0  -2   8      117.97      116.91     15.32 o
   1  -2   8       44.41       36.31      5.22 o
   2  -2   8      201.69      190.50     19.33 o
   3  -2   8      283.62      268.72     16.14 o
   4  -2   8       28.97       24.89      6.16 o
   5  -2   8       20.60       19.39      4.62 o
   6  -2   8       33.20       32.01      5.27 o
  -4  -1   8        5.65        1.51      6.58 o
  -3  -1   8      127.09      135.45      9.96 o
  -2  -1   8      496.77      510.42     21.28 o
  -1  -1   8       67.07       61.61      5.71 o
   0  -1   8       11.04       10.65      2.70 o
   1  -1   8      128.57      130.00      8.49 o
   2  -1   8      463.59      479.10     16.13 o
   3  -1   8       29.11       21.79      5.01 o
   4  -1   8        4.01        4.93      1.95 o
   5  -1   8      135.78      128.93      9.50 o
   6  -1   8      297.30      320.80     19.99 o
   7  -1   8       13.45        9.80      6.19 o
  -5   0   8       38.60       31.31      6.15 o
  -4   0   8        0.48        3.43      3.57 o
  -3   0   8       43.26       38.33      5.82 o
  -2   0   8      565.53      582.87     20.00 o
  -1   0   8      217.72      224.57     13.46 o
   0   0   8        3.80        5.07      1.86 o
   1   0   8       55.66       54.04      6.15 o
   2   0   8      636.21      671.49     17.45 o
   3   0   8      105.76       97.96      9.55 o
   4   0   8       57.42       47.20      5.60 o
   5   0   8      167.04      170.75      9.03 o
   6   0   8      207.68      200.00     13.56 o
   7   0   8       26.24       25.91      5.80 o
  -5   1   8       11.75        7.44      4.65 o
  -4   1   8       62.60       67.79      9.00 o
  -3   1   8      213.62      225.26     10.39 o
  -2   1   8       14.57       16.51      3.10 o
  -1   1   8       22.05       21.54      2.88 o
   0   1   8      386.91      386.70     14.51 o
   1   1   8      844.98      864.80     16.64 o
   2   1   8       95.17      104.09      7.07 o
   3   1   8       46.36       38.55      6.57 o
   4   1   8      204.35      193.37     10.95 o
   5   1   8      317.52      327.20     12.51 o
   6   1   8       45.00       50.76      5.83 o
   7   1   8       17.46       18.06      5.15 o
  -5   2   8        0.36        0.29      4.17 o
  -4   2   8       23.01       46.40     27.75 o
  -3   2   8      331.86      345.12     15.27 o
  -2   2   8      111.93      105.77      8.37 o
  -1   2   8        2.22        5.83      1.86 o
   0   2   8      267.21      254.60     11.84 o
   1   2   8     1571.68     1653.78     27.25 o
   2   2   8      177.96      191.12     14.97 o
   3   2   8        0.52       -2.15      3.53 o
   4   2   8      106.26       98.27      6.50 o
   5   2   8      385.72      385.77     15.62 o
   6   2   8       40.73       44.75      5.28 o
   7   2   8       14.25       10.66      5.67 o
  -5   3   8       30.32       44.31      8.85 o
  -4   3   8      114.49      114.22     12.87 o
  -3   3   8       74.43       93.95     10.75 o
  -2   3   8       89.83       85.59      7.36 o
  -1   3   8      257.15      256.81     12.37 o
   0   3   8      432.27      408.07     12.59 o
   1   3   8       50.54       49.20      4.63 o
   2   3   8      130.27      130.12      7.75 o
   3   3   8      384.97      378.52     17.34 o
   4   3   8      197.27      176.61     12.20 o
   5   3   8        9.46        9.50      2.72 o
   6   3   8       18.34       19.61      3.96 o
   7   3   8       55.48       52.53      9.83 o
  -5   4   8       42.07       38.66     17.10 o
  -4   4   8      285.00      322.22     31.88 o
  -3   4   8       72.95       75.28     10.06 o
  -2   4   8        0.97        2.00      2.81 o
  -1   4   8       66.63       57.91      6.12 o
   0   4   8      658.68      673.40     16.74 o
   1   4   8       71.04       65.80      6.22 o
   2   4   8        1.50        2.52      2.22 o
   3   4   8      166.28      157.35      9.52 o
   4   4   8      517.92      501.09     23.76 o
   5   4   8       18.83       22.81      5.16 o
   6   4   8        2.62        4.93      2.88 o
   7   4   8       38.15       23.20      6.67 o
  -4   5   8       53.35       37.78      9.00 o
  -3   5   8       57.09       51.16     10.03 o
  -2   5   8       45.56       40.80      5.62 o
  -1   5   8      119.34      125.79     13.87 o
   0   5   8       59.51       60.48      6.36 o
   1   5   8       73.22       72.05      5.01 o
   2   5   8      186.70      188.92      8.80 o
   3   5   8      117.85      112.16      8.85 o
   4   5   8       62.18       55.10      8.52 o
   5   5   8      138.32      134.55     10.12 o
   6   5   8      107.89      122.53      9.59 o
   7   5   8       21.27       22.09      6.38 o
  -4   6   8        1.33       13.21      6.59 o
  -3   6   8        1.97        1.66      4.89 o
  -2   6   8       90.20       94.82     12.62 o
  -1   6   8      347.80      373.40     20.16 o
   0   6   8       18.30       21.52      4.50 o
   1   6   8        6.22        1.60      2.77 o
   2   6   8      126.36      122.27      8.00 o
   3   6   8      416.55      434.21     21.20 o
   4   6   8       50.09       49.58      6.39 o
   5   6   8       24.34       28.81      6.71 o
   6   6   8       51.98       50.60      7.63 o
  -3   7   8        6.66        4.36      5.55 o
  -2   7   8       42.69       48.46      9.71 o
  -1   7   8      117.47      140.98     10.47 o
   0   7   8       96.42      111.80      9.19 o
   1   7   8       96.78       97.18      7.00 o
   2   7   8       65.62       58.09      5.72 o
   3   7   8       58.31       65.16      7.24 o
   4   7   8       73.40       72.67      8.05 o
   5   7   8       48.66       63.78      7.99 o
  -3   8   8       42.08       50.03      9.81 o
  -2   8   8       92.15       88.34     12.66 o
  -1   8   8        4.41        5.62      4.45 o
   0   8   8       44.48       45.31      5.22 o
   1   8   8      108.70      119.84      9.49 o
   2   8   8      108.71      121.04      8.46 o
   3   8   8        0.79        0.84      2.89 o
   4   8   8        7.59        5.57      3.99 o
   5   8   8       29.07       30.56      8.10 o
  -2   9   8       52.57       54.75     11.74 o
  -1   9   8       21.24       26.84      5.60 o
   0   9   8        7.55        8.23      4.34 o
   1   9   8       11.99        6.86     10.01 o
   2   9   8       44.27       53.33      6.57 o
   3   9   8       27.74       26.76      7.81 o
   1  -5   9       49.03       51.95      7.43 o
   2  -5   9       11.56       10.83      4.07 o
  -1  -4   9        0.29        2.14      6.49 o
   0  -4   9       47.00       49.73      7.17 o
   1  -4   9      153.23      137.97     11.24 o
   2  -4   9       15.13        5.83      6.79 o
   3  -4   9        0.25       -4.28      4.28 o
   4  -4   9       46.31       45.52     10.61 o
  -2  -3   9        4.40        5.15      5.61 o
  -1  -3   9       93.84      107.25      9.89 o
   0  -3   9       91.36       90.45     10.72 o
   1  -3   9       61.28       59.74      6.75 o
   2  -3   9       10.51        9.90      4.22 o
   3  -3   9       68.49       67.57      9.47 o
   4  -3   9       43.59       47.78      8.65 o
   5  -3   9       44.30       50.04      9.03 o
  -3  -2   9        5.46        2.38      7.10 o
  -2  -2   9        9.69       12.33      3.80 o
  -1  -2   9      143.73      163.89     12.19 o
   0  -2   9      453.64      467.40     20.73 o
   1  -2   9       38.09       39.98      7.78 o
   2  -2   9        5.12       -1.84      3.18 o
   3  -2   9      159.11      159.49     13.50 o
   4  -2   9      246.10      270.82     18.78 o
   5  -2   9       41.95       54.69      9.67 o
   6  -2   9        1.59        4.76      3.80 o
  -3  -1   9       21.62       24.86      4.51 o
  -2  -1   9       77.03       88.18      7.78 o
  -1  -1   9       70.42       75.35      6.65 o
   0  -1   9      105.14      106.54      7.97 o
   1  -1   9      103.40      106.91      8.28 o
   2  -1   9      274.18      260.16     12.81 o
   3  -1   9      130.06      124.97     11.65 o
   4  -1   9      112.60      110.59      8.65 o
   5  -1   9       16.74       20.58      4.08 o
   6  -1   9       20.61       20.29      4.66 o
  -4   0   9       22.35       17.21      5.80 o
  -3   0   9        0.24        1.90      2.69 o
  -2   0   9      174.85      177.22     12.40 o
  -1   0   9      384.09      382.23     13.88 o
   0   0   9       48.31       48.92      4.89 o
   1   0   9        0.29        1.35      1.99 o
   2   0   9      423.78      497.38     19.96 o
   3   0   9      431.19      457.70     21.15 o
   4   0   9       15.51       12.00      6.00 o
   5   0   9        9.56        4.41      2.49 o
   6   0   9       75.24       78.79     10.03 o
   7   0   9       84.62       83.78     11.73 o
  -4   1   9       23.11       24.84      7.48 o
  -3   1   9       43.63       52.08      6.00 o
  -2   1   9      128.53      119.89      7.58 o
  -1   1   9      243.13      233.18     18.13 o
   0   1   9       72.90       79.82      5.60 o
   1   1   9       73.60       75.63      6.76 o
   2   1   9       26.28       31.76      4.57 o
   3   1   9      172.83      160.03     12.49 o
   4   1   9      143.41      143.34      9.87 o
   5   1   9       62.67       59.42      7.00 o
   6   1   9       29.71       32.71      4.82 o
   7   1   9       59.04       52.49     10.45 o
  -4   2   9        2.61        2.78      4.06 o
  -3   2   9      183.15      195.57     14.66 o
  -2   2   9      242.97      244.47     15.35 o
  -1   2   9       32.79       35.75      5.89 o
   0   2   9        2.72       -3.03      3.03 o
   1   2   9      212.83      184.18     13.02 o
   2   2   9      311.26      338.21     17.73 o
   3   2   9       74.92       77.59      8.99 o
   4   2   9        8.41        3.22      3.01 o
   5   2   9      249.84      237.64     15.59 o
   6   2   9      158.00      163.14      9.84 o
   7   2   9       19.78        9.78      5.18 o
  -4   3   9        1.60        1.02      4.85 o
  -3   3   9       48.38       61.08      9.94 o
  -2   3   9      188.80      194.57     10.37 o
  -1   3   9       39.92       39.58      4.72 o
   0   3   9       62.75       61.38      5.68 o
   1   3   9      150.52      143.69      9.08 o
   2   3   9      310.98      307.08     23.27 o
   3   3   9      138.91      139.16     15.85 o
   4   3   9       37.09       41.20      5.37 o
   5   3   9       51.58       51.66      6.51 o
   6   3   9      179.00      195.26     14.77 o
   7   3   9       55.05       61.65     10.21 o
  -4   4   9       60.75       59.45     11.38 o
  -3   4   9       35.76       48.16      8.72 o
  -2   4   9       24.36       19.47      5.19 o
  -1   4   9       64.97       68.79     10.26 o
   0   4   9      379.08      377.14     27.12 o
   1   4   9      218.13      230.21     13.68 o
   2   4   9       99.37       88.92      7.32 o
   3   4   9       12.53       12.73      4.87 o
   4   4   9      165.69      151.00     14.23 o
   5   4   9      122.48      129.41      9.90 o
   6   4   9       37.20       35.57      5.56 o
  -4   5   9       45.75       34.68     10.95 o
  -3   5   9      155.71      167.18     25.27 o
  -2   5   9       29.48       27.54      7.00 o
  -1   5   9       17.79       16.84      4.54 o
   0   5   9      142.08      136.33      8.61 o
   1   5   9      293.13      283.45     11.79 o
   2   5   9       91.51       90.79      7.78 o
   3   5   9       17.26       20.12      4.41 o
   4   5   9       39.59       40.00      5.73 o
   5   5   9      103.78       95.01      9.34 o
   6   5   9       28.08       30.32      6.30 o
  -3   6   9       31.53       29.72      7.65 o
  -2   6   9       43.67       30.95      6.00 o
  -1   6   9       97.69       89.68      9.41 o
   0   6   9       12.80       14.87      4.04 o
   1   6   9       74.49       73.12      7.41 o
   2   6   9       64.14       66.68      7.28 o
   3   6   9       92.27       99.66     11.08 o
   4   6   9       28.13       34.68      6.11 o
   5   6   9       30.58       31.68      6.26 o
   6   6   9        7.68       -1.01      3.07 o
  -3   7   9        5.57       12.07      6.64 o
  -2   7   9        1.70        6.58      5.29 o
  -1   7   9       57.07       63.13      9.85 o
   0   7   9      105.56       94.17      7.80 o
   1   7   9       12.49       11.10      4.02 o
   2   7   9        1.89        7.09      2.69 o
   3   7   9       77.27       80.32     10.73 o
   4   7   9      129.26      121.58     19.66 o
   5   7   9       36.16       38.21      6.78 o
  -2   8   9       31.33       19.32      7.63 o
  -1   8   9        1.18        3.81      5.06 o
   0   8   9       41.77       40.69      6.45 o
   1   8   9       50.95       56.56      6.27 o
   2   8   9       41.77       51.43      6.21 o
   3   8   9       15.25       17.86      5.15 o
   4   8   9       76.33       82.57     10.99 o
   0   9   9       13.32       11.09      4.44 o
   1   9   9        6.34        6.09      4.86 o
   2   9   9       61.78       67.43      7.00 o
   3   9   9       53.75       57.34      7.99 o
   2  -4  10      111.30      108.77      8.78 o
  -1  -3  10       51.56       51.42     10.04 o
   0  -3  10        1.22       -2.01      4.74 o
   1  -3  10       41.97       41.86      6.60 o
   2  -3  10       86.27       81.65      8.76 o
   3  -3  10       62.42       46.98      8.16 o
   4  -3  10        1.33        5.21      5.14 o
  -2  -2  10       23.04       30.25      6.33 o
  -1  -2  10       10.13       11.36      4.02 o
   0  -2  10       75.89       70.06      8.14 o
   1  -2  10      111.89      114.17     12.33 o
   2  -2  10        9.19       11.95      3.79 o
   3  -2  10        6.32        9.40      6.01 o
   4  -2  10       82.43       83.38     11.50 o
   5  -2  10       85.39       73.06     10.90 o
  -2  -1  10       16.16       15.13      5.94 o
  -1  -1  10        0.31        2.74      3.60 o
   0  -1  10      144.90      135.37     12.68 o
   1  -1  10      177.99      187.37     11.64 o
   2  -1  10       36.30       46.46      7.64 o
   3  -1  10       11.74        0.48      5.00 o
   4  -1  10       75.22       74.66     10.53 o
   5  -1  10      163.51      155.97     14.56 o
   6  -1  10       46.21       60.72     11.01 o
  -3   0  10       11.93       14.97      5.27 o
  -2   0  10       27.55       22.05      4.67 o
  -1   0  10       73.50       73.53      6.83 o
   0   0  10      153.73      153.87      8.78 o
   1   0  10       51.27       48.53      5.38 o
   2   0  10       19.38       12.88      5.15 o
   3   0  10       83.21       86.73     10.61 o
   4   0  10      191.06      181.02     11.70 o
   5   0  10       31.62       36.86      6.03 o
   6   0  10       21.66        8.40      5.38 o
  -3   1  10        7.21        4.12      5.25 o
  -2   1  10        0.46       -3.64      3.64 o
  -1   1  10      173.56      191.15     12.12 o
   0   1  10      230.18      237.75     14.58 o
   1   1  10       80.60       81.33      6.45 o
   2   1  10       14.77       11.43      5.61 o
   3   1  10      241.68      233.42     16.02 o
   4   1  10      196.59      198.45     18.32 o
   5   1  10       13.82       16.18      4.57 o
   6   1  10        2.40        2.48      4.30 o
  -3   2  10       49.07       52.47      7.49 o
  -2   2  10       19.20       22.05      4.54 o
  -1   2  10       82.29       76.74      7.34 o
   0   2  10      160.78      170.38      9.32 o
   1   2  10      140.51      156.07     12.70 o
   2   2  10       58.83       45.77      8.08 o
   3   2  10      170.60      160.95     13.43 o
   4   2  10       34.18       34.96      5.66 o
   5   2  10       10.19       10.07      4.12 o
   6   2  10       21.27       22.13      5.45 o
  -3   3  10        6.12       13.49      5.47 o
  -2   3  10      197.88      209.98     13.56 o
  -1   3  10      176.80      188.63     14.76 o
   0   3  10        9.78       12.80      3.60 o
   1   3  10        0.22       -0.79      2.96 o
   2   3  10      204.16      212.04     15.47 o
   3   3  10      185.40      185.43     15.65 o
   4   3  10       22.86       16.65      4.11 o
   5   3  10        2.40        2.50      2.62 o
   6   3  10       77.16       66.31      8.04 o
  -3   4  10        9.68       10.17      5.23 o
  -2   4  10       53.93       61.44      8.21 o
  -1   4  10       97.19       99.10      8.02 o
   0   4  10       52.01       52.68      8.32 o
   1   4  10        1.26        1.15      3.64 o
   2   4  10      104.20      103.07      8.48 o
   3   4  10      152.89      140.20     12.73 o
   4   4  10       72.34       67.28     10.79 o
   5   4  10       19.88       27.47      6.94 o
   6   4  10       70.92       78.76     11.25 o
  -3   5  10       56.65       70.90     11.64 o
  -2   5  10       51.51       56.81      6.72 o
  -1   5  10        6.64        4.71      4.57 o
   0   5  10        9.88        9.35      3.43 o
   1   5  10      211.71      181.53     17.46 o
   2   5  10      125.35      127.93     10.39 o
   3   5  10        6.64       11.57      3.72 o
   4   5  10       22.86       20.77      6.21 o
   5   5  10      146.63      168.22     14.66 o
   6   5  10       71.79       71.35     10.51 o
  -2   6  10       64.81       54.87     16.26 o
  -1   6  10       72.14       76.37      9.73 o
   0   6  10        4.11        0.61      2.37 o
   1   6  10      100.81       76.37     10.86 o
   2   6  10      131.77      128.12      9.82 o
   3   6  10       48.99       60.49      9.59 o
   4   6  10        1.94        6.25      5.16 o
   5   6  10       70.47       62.18      8.81 o
  -2   7  10       14.53       15.69      4.87 o
  -1   7  10       23.48       10.06      3.95 o
   0   7  10       98.59       88.84      8.05 o
   1   7  10       67.73       65.09      8.52 o
   2   7  10        6.67        9.80      4.04 o
   3   7  10       22.70       21.84      6.81 o
   4   7  10       66.21       74.55     10.99 o
  -1   8  10        0.04        1.72      6.20 o
   0   8  10       45.62       46.04      6.43 o
   1   8  10       56.65       70.78      8.37 o
   2   8  10       21.81       27.92     10.28 o
   3   8  10        0.15        0.86      5.49 o
   0  -2  11       17.56       23.72      6.24 o
   1  -2  11       21.45       24.64      6.92 o
   2  -2  11       94.53       85.43     25.66 o
   3  -2  11       55.79       54.14      9.52 o
  -1  -1  11        1.36       -0.21      3.01 o
   0  -1  11       12.91       14.74      4.63 o
   1  -1  11       89.76       82.35      8.22 o
   2  -1  11      133.88      117.73     16.16 o
   3  -1  11        5.57        2.64      4.00 o
   4  -1  11       20.54       13.36      8.20 o
  -1   0  11        6.97       12.76      5.74 o
   0   0  11        0.27       -3.57      3.57 o
   1   0  11       99.47       98.09      9.02 o
   2   0  11      147.08      143.15     17.78 o
   3   0  11        4.53       10.18      6.63 o
   4   0  11       11.35        8.32     19.57 o
   5   0  11       48.71       43.83      6.21 o
  -2   1  11        2.25       -0.93      4.61 o
  -1   1  11       31.34       26.05      5.58 o
   0   1  11      113.15      103.03     11.27 o
   1   1  11       84.55       84.91      8.38 o
   2   1  11        1.74       -6.27      9.49 o
   3   1  11       21.31       20.63      6.37 o
   4   1  11       83.16       89.45      9.24 o
   5   1  11       94.16       81.15      9.03 o
  -2   2  11        2.83       -0.24      3.12 o
  -1   2  11        2.97       13.98      4.83 o
   0   2  11      116.49      121.81     12.38 o
   1   2  11      181.52      201.73     17.93 o
   2   2  11        0.25       -0.78      3.77 o
   3   2  11        8.57        5.78      4.18 o
   4   2  11      134.47      141.17     10.86 o
   5   2  11      140.48      137.06     11.19 o
  -2   3  11       17.30       18.30      5.15 o
  -1   3  11       54.73       71.67      8.48 o
   0   3  11       96.95       91.76     10.99 o
   1   3  11       24.05       29.58      5.62 o
   2   3  11      115.78      114.50     12.34 o
   3   3  11      110.12      115.24     22.78 o
   4   3  11       39.72       37.44      6.16 o
   5   3  11        6.31        0.52      2.70 o
  -2   4  11        5.66       11.81      6.36 o
  -1   4  11       98.15      102.30      8.60 o
   0   4  11      190.45      180.55     14.29 o
   1   4  11       12.26       15.80      4.61 o
   2   4  11       21.40       10.89      7.45 o
   3   4  11       92.74       66.37     10.03 o
   4   4  11       94.78       94.20      9.31 o
   5   4  11        0.11       -2.94      3.49 o
  -2   5  11       23.78       15.97      7.58 o
  -1   5  11       54.24       48.13      6.43 o
   0   5  11       17.79       25.99      4.83 o
   1   5  11       38.09       38.38      6.19 o
   2   5  11       43.38       49.57      8.20 o
   3   5  11       29.06       23.17      5.18 o
   4   5  11       18.76       18.95      6.37 o
   5   5  11       38.60       42.60      8.40 o
  -1   6  11       39.99       40.60      6.42 o
   0   6  11        1.07        6.07      3.26 o
   1   6  11       12.28       13.66      5.58 o
   2   6  11       55.83       65.46     12.68 o
   3   6  11       85.76       83.29     11.34 o
   4   6  11        3.92       12.25      5.54 o
   0   7  11       16.52       23.27      4.96 o
   1   7  11       14.41       11.76      4.04 o
   2   7  11       22.55       18.23      6.87 o
   3   7  11       30.82       24.71      7.52 o
   1   0  12       12.40       20.40      6.29 o
   2   0  12      130.02      138.91     14.18 o
   3   0  12       66.10       68.82     10.99 o
   0   1  12        7.89        9.71      5.25 o
   1   1  12       35.86       41.55      9.36 o
   2   1  12       46.25       35.64      8.24 o
   3   1  12       94.46       99.96     12.71 o
   4   1  12       16.81       14.96      5.25 o
  -1   2  12        3.62        1.51      4.38 o
   0   2  12        8.86        7.07      4.73 o
   1   2  12       98.71      101.28     10.13 o
   2   2  12       62.77       49.85      9.70 o
   3   2  12        5.71        2.10      5.05 o
   4   2  12        2.56       10.85      3.95 o
  -1   3  12        3.61        5.87      4.48 o
   0   3  12       17.08       17.28      6.89 o
   1   3  12       28.44       31.13      6.29 o
   2   3  12       45.29       41.37      9.21 o
   3   3  12        4.95       10.10      4.90 o
   4   3  12       16.27       13.59      4.48 o
  -1   4  12       17.92       30.27      6.33 o
   0   4  12       45.45       40.56      9.89 o
   1   4  12       15.69        1.60      6.85 o
   2   4  12       15.68        5.10      7.87 o
   3   4  12       12.72        2.32     10.49 o
   4   4  12       85.74       74.54      8.66 o
   0   5  12       57.65       85.35      8.22 o
   1   5  12       81.87       64.03     10.41 o
   2   5  12       10.53       12.37      6.35 o
   3   5  12       16.16       -0.03      4.04 o
   4   5  12       37.38       44.01      8.76 o
   1   6  12       52.78       49.16      7.20 o
   2   6  12       20.53       18.97     12.01 o
   3   6  12       24.76       27.36      7.99 o
 
